# Supplementary material for: Ethyl 6-chloro-2-[(2-chloro-7,8-dimethyl­quinolin-3-yl)meth­oxy]-4-phenyl­quinoline-3-carboxyl­ate
Source: Acta Crystallogr Sect E Struct Rep Online. 2010 Mar 27;66(Pt 4):o972–3. doi: 10.1107/S1600536810011335 (PMC2983873; doi:10.1107/S1600536810011335)
Supplement: Supplementary file 2 [file e-66-0o972-Isup2.hkl]

# 
# h,k,l, Fc-squared, Fo-squared, sigma(Fo-squared) and status flag 
# 
data_I
_shelx_title '    PH5 in P2(1)/n' 
_shelx_refln_list_code          4 
_shelx_F_calc_maximum      242.58 
_exptl_crystal_F_000      1104.00 
_reflns_d_resolution_high  0.8255 
 
loop_ 
 _symmetry_equiv_pos_as_xyz 
 'x, y, z' 
 '-x+1/2, y+1/2, -z+1/2' 
 '-x, -y, -z' 
 'x-1/2, -y-1/2, z-1/2' 
 
_cell_length_a     8.3187 
_cell_length_b    28.0038 
_cell_length_c    11.2093 
_cell_angle_alpha  90.000 
_cell_angle_beta   98.721 
_cell_angle_gamma  90.000 
 
_shelx_F_squared_multiplier     1.000 
 
loop_ 
 _refln_index_h 
 _refln_index_k 
 _refln_index_l 
 _refln_F_squared_calc 
 _refln_F_squared_meas 
 _refln_F_squared_sigma 
 _refln_observed_status 
   2   0   0    21101.25    20705.13    483.89 o 
   4   0   0       14.61       14.56     11.92 o 
   6   0   0        0.05       40.50     37.77 o 
   8   0   0      180.53      184.40    137.13 o 
   1   1   0     1168.83     1190.05     26.26 o 
   2   1   0     1164.06     1063.95     31.95 o 
   3   1   0     1277.36     1328.65     24.74 o 
   4   1   0      343.60      335.82     17.44 o 
   5   1   0      184.88      197.31     19.18 o 
   6   1   0        4.27        0.00     39.27 o 
   7   1   0      224.58      213.43     87.12 o 
   8   1   0       17.08       46.80     81.22 o 
   9   1   0        1.67        0.00    106.26 o 
   1   2   0     4877.17     4745.56     49.34 o 
   2   2   0      269.98      258.14     16.85 o 
   3   2   0     4855.13     4910.74     73.37 o 
   4   2   0       80.04       72.96     12.99 o 
   5   2   0      301.92      295.71     28.70 o 
   6   2   0      155.33      142.80     22.25 o 
   7   2   0       31.04       49.70     82.57 o 
   8   2   0        1.31      105.71     84.61 o 
   9   2   0       10.25        0.00    106.94 o 
   1   3   0    19590.74    18526.84    180.31 o 
   2   3   0    37493.71    36925.03    288.98 o 
   3   3   0     5461.84     5287.14     52.36 o 
   4   3   0     4272.83     4196.19     57.84 o 
   5   3   0      703.49      639.08     37.51 o 
   6   3   0      148.62      164.53     26.33 o 
   7   3   0        5.31        0.00     81.88 o 
   8   3   0       14.25       37.97     92.60 o 
   9   3   0        3.81        0.00    101.32 o 
   0   4   0     8086.06     7959.85    142.62 o 
   1   4   0      266.44      262.55     16.54 o 
   2   4   0    58843.59    57782.36    372.61 o 
   3   4   0      108.85       94.92     17.69 o 
   4   4   0      134.84      130.78     17.10 o 
   5   4   0      131.52      123.35     20.17 o 
   6   4   0       54.81       53.13     19.02 o 
   7   4   0       16.60       14.49     53.18 o 
   8   4   0       34.25       38.28     90.21 o 
   9   4   0        0.57       52.70     95.43 o 
   1   5   0     2194.86     2215.04     48.24 o 
   2   5   0    32404.15    31847.83    228.24 o 
   3   5   0     2391.38     2414.65     53.31 o 
   4   5   0     1490.98     1628.51     40.42 o 
   5   5   0     2106.88     2131.69     69.35 o 
   6   5   0       48.84       18.47     12.20 o 
   7   5   0       31.19       16.29     53.95 o 
   8   5   0        0.75       26.39     94.27 o 
   9   5   0        3.13        0.00    100.78 o 
   0   6   0     2813.38     2809.47     73.48 o 
   1   6   0      122.38      128.95     18.53 o 
   2   6   0    42532.08    41743.54    293.32 o 
   3   6   0     2066.11     2148.87     66.25 o 
   4   6   0      670.40      595.77     43.26 o 
   5   6   0      280.48      231.65     23.26 o 
   6   6   0      638.98      669.39     47.26 o 
   7   6   0        1.67        0.00     55.33 o 
   8   6   0        2.53       30.34    100.98 o 
   9   6   0        1.42       43.21    117.57 o 
   1   7   0     2164.06     2161.68     35.15 o 
   2   7   0     1872.69     1822.23     46.83 o 
   3   7   0      511.13      546.72     46.76 o 
   4   7   0     2863.95     3008.33     78.69 o 
   5   7   0      473.99      442.77     29.01 o 
   6   7   0      135.32      128.19     19.83 o 
   7   7   0       87.96      117.11     60.00 o 
   8   7   0       11.33        0.00     96.49 o 
   9   7   0       20.46       12.44    114.44 o 
   0   8   0       51.78       59.97     19.51 o 
   1   8   0        5.09       16.81     15.63 o 
   2   8   0      253.94      248.35     26.40 o 
   3   8   0     1284.30     1402.82     66.14 o 
   4   8   0     4681.59     4617.45    114.13 o 
   5   8   0      119.66      100.31     21.85 o 
   6   8   0       32.32       14.26     22.31 o 
   7   8   0       47.55       20.20     64.85 o 
   8   8   0       16.89       42.72    103.05 o 
   9   8   0        0.46        0.00    112.92 o 
   1   9   0     3539.05     3620.91     57.45 o 
   2   9   0       45.46       50.89     24.07 o 
   3   9   0     8542.62     9139.45    174.66 o 
   4   9   0    10461.04    10325.80    202.79 o 
   5   9   0       85.89       44.87     24.88 o 
   6   9   0      286.77      330.21     31.53 o 
   7   9   0      122.47      141.98     66.86 o 
   8   9   0        9.22       47.05     74.96 o 
   9   9   0        4.48       96.01    111.78 o 
   0  10   0     5934.18     5920.21     93.83 o 
   1  10   0      433.72      459.27     22.35 o 
   2  10   0      159.54      181.20     28.09 o 
   3  10   0     2747.83     2970.91     91.58 o 
   4  10   0     1337.81     1235.65     60.17 o 
   5  10   0       41.39       76.16     32.77 o 
   6  10   0       12.29       21.02     27.28 o 
   7  10   0        0.01       20.06     72.58 o 
   8  10   0       28.72       48.61     76.01 o 
   9  10   0       22.24       15.57    100.47 o 
   1  11   0     4323.50     4260.69     57.16 o 
   2  11   0      198.17      230.40     31.60 o 
   3  11   0      871.55     1009.12     62.05 o 
   4  11   0       58.47       72.68     21.92 o 
   5  11   0      520.64      611.84     46.04 o 
   6  11   0        0.44        0.00     35.24 o 
   7  11   0       59.56       26.21     69.46 o 
   8  11   0       16.06        0.00     74.72 o 
   9  11   0        8.86       16.38    116.75 o 
   0  12   0     7176.21     7074.44    102.32 o 
   1  12   0     8917.56     9102.99    129.93 o 
   2  12   0        2.90        3.75     19.95 o 
   3  12   0     1243.15     1225.83     73.88 o 
   4  12   0       76.04      136.02     29.71 o 
   5  12   0        2.22       16.17     30.85 o 
   6  12   0       43.71      105.12     43.25 o 
   7  12   0       60.41       40.33     72.96 o 
   8  12   0        1.12       45.72     85.28 o 
   9  12   0        5.94      182.49    118.37 o 
   1  13   0     1681.73     1834.46     71.95 o 
   2  13   0     1544.19     1768.02     58.43 o 
   3  13   0      225.27      272.84     40.76 o 
   4  13   0      108.89       67.13     29.83 o 
   5  13   0       31.06        5.54     32.16 o 
   6  13   0      672.73      622.36     57.75 o 
   7  13   0      113.31      123.30     68.51 o 
   8  13   0       34.99        6.32     80.74 o 
   9  13   0       40.15       60.61    126.27 o 
   0  14   0      334.30      325.80     32.25 o 
   1  14   0     1008.89     1121.48     37.67 o 
   2  14   0      295.25      292.77     30.55 o 
   3  14   0      755.05      722.09     57.58 o 
   4  14   0      282.71      286.25     38.22 o 
   5  14   0      260.09      266.66     36.22 o 
   6  14   0      440.48      435.38     53.65 o 
   7  14   0        6.02       94.57     74.70 o 
   8  14   0        0.00        0.00     75.70 o 
   9  14   0       59.70       64.50    108.49 o 
   1  15   0      421.62      418.55     30.05 o 
   2  15   0      233.62      248.31     29.56 o 
   3  15   0      336.07      312.65     30.08 o 
   4  15   0      171.87      142.18     50.93 o 
   5  15   0      147.27      169.27     23.73 o 
   6  15   0        0.37        6.50     45.65 o 
   7  15   0      228.00      291.82     92.34 o 
   8  15   0       56.89       74.78     82.40 o 
   0  16   0      695.66      747.01     39.10 o 
   1  16   0     1526.91     1621.00     52.63 o 
   2  16   0     1398.78     1385.65     49.15 o 
   3  16   0       90.34      121.78     27.25 o 
   4  16   0        8.24        0.00     48.81 o 
   5  16   0       23.30       25.06     59.13 o 
   6  16   0      103.29       30.20     47.77 o 
   7  16   0        0.03        0.19     79.78 o 
   8  16   0       26.70       22.98     89.93 o 
   1  17   0     2885.02     2770.74     77.35 o 
   2  17   0      277.36      264.88     27.61 o 
   3  17   0        0.51        3.21     21.16 o 
   4  17   0        1.72        0.22     18.26 o 
   5  17   0        0.00        0.00     63.79 o 
   6  17   0       25.19        5.56     55.00 o 
   7  17   0        0.31        0.00     70.11 o 
   8  17   0       23.98        0.00     98.09 o 
   0  18   0       26.07       55.04     28.96 o 
   1  18   0      633.43      574.28     37.02 o 
   2  18   0      143.85      163.03     27.28 o 
   3  18   0     1078.19     1095.37     49.21 o 
   4  18   0        8.58        3.86     17.67 o 
   5  18   0      846.91      919.49     90.86 o 
   6  18   0       10.44       74.22     55.94 o 
   7  18   0        5.11       44.61     79.80 o 
   8  18   0        2.73       75.07    112.54 o 
   1  19   0      124.29      133.04     25.91 o 
   2  19   0       47.05       54.38     24.51 o 
   3  19   0       23.49       17.25     22.01 o 
   4  19   0       82.21       62.57     22.32 o 
   5  19   0       11.49       10.41     64.06 o 
   6  19   0        2.86       44.87     56.86 o 
   7  19   0       10.40       43.11     98.00 o 
   8  19   0       19.75        0.00    100.03 o 
   0  20   0       95.68       90.28     42.77 o 
   1  20   0      102.65       87.78     30.37 o 
   2  20   0       68.16       50.00     32.91 o 
   3  20   0      336.80      293.82     31.24 o 
   4  20   0      137.09      137.95     52.50 o 
   5  20   0       77.09       46.00     67.59 o 
   6  20   0      217.50      212.52     62.71 o 
   7  20   0       57.54       44.19    107.13 o 
   8  20   0        7.70       83.41    104.25 o 
   1  21   0        0.06       41.54     29.21 o 
   2  21   0       47.82       54.49     30.00 o 
   3  21   0      371.38      312.42     36.27 o 
   4  21   0       11.91        0.00     55.68 o 
   5  21   0        7.23       24.89     65.83 o 
   6  21   0       15.05       52.79     60.50 o 
   7  21   0       36.59      123.66     88.43 o 
   0  22   0      663.09      647.60     70.06 o 
   1  22   0      836.74      805.02     47.79 o 
   2  22   0       95.34       88.23     33.13 o 
   3  22   0       79.42       97.86     24.39 o 
   4  22   0      209.38      165.47     58.73 o 
   5  22   0      169.66      126.08     66.28 o 
   6  22   0       26.17       33.18     59.78 o 
   7  22   0        0.62        0.00    108.54 o 
   1  23   0       72.76       88.31     32.43 o 
   2  23   0      141.92       94.94     32.15 o 
   3  23   0      369.75      309.52     51.41 o 
   4  23   0       28.38       85.04     61.59 o 
   5  23   0        0.06        0.00     67.40 o 
   6  23   0       19.77      120.86     70.00 o 
   7  23   0       58.49       20.77    106.90 o 
   0  24   0      771.47      796.22    122.84 o 
   1  24   0        8.81       15.04     33.02 o 
   2  24   0      436.86      378.62     42.78 o 
   3  24   0       29.88       52.10     60.62 o 
   4  24   0       65.08       74.60     55.97 o 
   5  24   0       58.17       75.42     73.17 o 
   6  24   0        1.26       32.95     70.94 o 
   7  24   0       82.03       72.73    113.94 o 
   1  25   0      554.94      509.98     43.41 o 
   2  25   0        6.26        0.00     48.57 o 
   3  25   0        1.63        0.00     56.30 o 
   4  25   0      115.42       53.42     57.62 o 
   5  25   0       24.78       49.50     76.50 o 
   6  25   0       32.65       17.60     76.33 o 
   0  26   0        3.98        0.00     52.58 o 
   1  26   0       21.93       64.19     33.46 o 
   2  26   0       80.97       89.26     57.27 o 
   3  26   0      227.21      175.51     66.75 o 
   4  26   0        4.14        0.00     58.37 o 
   5  26   0      235.23      324.74     76.41 o 
   6  26   0        0.02       14.03     80.87 o 
   1  27   0       68.09       62.73     41.74 o 
   2  27   0      109.69       89.67     44.46 o 
   3  27   0        1.98       32.68     60.81 o 
   4  27   0       19.21       32.95     66.93 o 
   5  27   0        3.17       66.49     78.59 o 
   6  27   0       47.40       84.50     77.57 o 
   0  28   0      108.12       95.45     76.48 o 
   1  28   0      184.14      140.62     71.43 o 
   2  28   0       67.72       93.84     54.92 o 
   3  28   0      162.77      125.41     66.82 o 
   4  28   0       10.95        0.00     61.44 o 
   5  28   0       18.08       50.63     80.50 o 
   1  29   0       96.51       90.28    101.76 o 
   2  29   0      263.49      400.00     67.44 o 
   3  29   0       85.29      225.01     72.49 o 
   4  29   0       10.46        0.00     80.36 o 
   5  29   0       87.61       51.87     83.94 o 
   0  30   0      496.80      368.83    162.03 o 
   1  30   0        0.06      121.27    103.54 o 
   2  30   0       18.05       26.66     66.37 o 
   3  30   0       45.71        0.00     81.98 o 
   4  30   0        2.14       10.49     74.35 o 
   1  31   0      117.22       29.83    100.33 o 
   2  31   0       47.25       28.60     83.67 o 
   3  31   0        0.73        0.00     87.62 o 
   4  31   0        0.04        0.00     87.80 o 
   0  32   0      342.18       80.64    135.84 o 
   1  32   0       19.27      114.54     86.49 o 
   2  32   0        2.50        0.00    131.12 o 
   3  32   0       42.41        0.00     81.77 o 
   1  33   0       43.21        0.00     90.78 o 
   2  33   0       41.72        0.00    118.81 o 
  -9   0   1       17.70        0.00    137.11 o 
  -7   0   1        1.13        0.00    113.20 o 
  -5   0   1      145.43       92.14     33.76 o 
  -3   0   1     1793.86     1903.50     52.82 o 
  -1   0   1      233.16      255.15     19.49 o 
   1   0   1      209.62      164.28     15.03 o 
   3   0   1      850.77      811.67     31.60 o 
   5   0   1     1532.81     1508.38     56.08 o 
   7   0   1      456.63      381.25     72.57 o 
   9   0   1       16.68        0.00    148.03 o 
 -10   1   1        0.40        0.00    116.17 o 
  -9   1   1       26.63       22.74     91.76 o 
  -8   1   1        0.55        6.82     94.54 o 
  -7   1   1      321.25      348.00     87.41 o 
  -6   1   1       61.97       42.02     20.32 o 
  -5   1   1      274.36      294.28     25.93 o 
  -4   1   1      676.72      698.83     33.84 o 
  -3   1   1      139.98      121.06     15.14 o 
  -2   1   1       97.13      104.02     16.42 o 
  -1   1   1      731.86      714.34     17.10 o 
   1   1   1     4898.68     4972.44     40.86 o 
   2   1   1    22786.86    22565.19    167.40 o 
   3   1   1     5763.66     5577.05     70.58 o 
   4   1   1       59.25       67.36     15.69 o 
   5   1   1     1229.36     1303.12     37.76 o 
   6   1   1      297.34      319.11     35.54 o 
   7   1   1        8.42        2.50     45.18 o 
   8   1   1       35.96       32.15     85.88 o 
   9   1   1       62.76      137.15     96.12 o 
 -10   2   1       24.23       39.22    114.77 o 
  -9   2   1       40.87       16.36     95.89 o 
  -8   2   1        1.43       33.74     90.82 o 
  -7   2   1        1.38        0.00     82.39 o 
  -6   2   1       22.64       19.30     14.28 o 
  -5   2   1      198.95      200.63     29.32 o 
  -4   2   1      521.06      469.54     30.35 o 
  -3   2   1      205.27      205.85     14.97 o 
  -2   2   1     3451.78     3254.61     52.95 o 
  -1   2   1       76.20       56.98     11.79 o 
   1   2   1     4732.11     4531.77     45.85 o 
   2   2   1    52575.30    52114.53    248.36 o 
   3   2   1     1298.83     1290.29     30.98 o 
   4   2   1      923.78      987.48     32.55 o 
   5   2   1      844.49      890.78     40.42 o 
   6   2   1       43.75       31.58     17.56 o 
   7   2   1      502.73      641.20     66.83 o 
   8   2   1       14.98       65.86     87.31 o 
   9   2   1        0.04        0.00     93.27 o 
 -10   3   1       29.43       67.52    105.57 o 
  -9   3   1        9.95       17.13    101.27 o 
  -8   3   1       32.38        0.00     93.27 o 
  -7   3   1       39.93        0.00     87.30 o 
  -6   3   1      108.49       90.67     23.60 o 
  -5   3   1     1162.38     1141.93     38.79 o 
  -4   3   1      128.88      114.72     21.59 o 
  -3   3   1       76.33       68.70     19.69 o 
  -2   3   1     1506.20     1500.12     31.03 o 
  -1   3   1        0.50        0.00     12.77 o 
   0   3   1     1255.11     1185.29     25.63 o 
   1   3   1      189.16      143.72     14.44 o 
   2   3   1    12943.28    12767.47    113.46 o 
   3   3   1     3571.13     3557.25     44.68 o 
   4   3   1      419.51      427.62     20.86 o 
   5   3   1      175.45      195.99     19.52 o 
   6   3   1       52.60       49.65     22.33 o 
   7   3   1       19.47        0.00     54.27 o 
   8   3   1       37.49       70.50     86.82 o 
   9   3   1       22.15        0.00     88.72 o 
  -9   4   1       19.55        0.00    102.61 o 
  -8   4   1       30.52        0.00     97.50 o 
  -7   4   1        7.01        0.00     76.87 o 
  -6   4   1      187.11      201.04     21.00 o 
  -5   4   1      626.40      692.52     36.82 o 
  -4   4   1     2889.50     2997.20     66.86 o 
  -3   4   1     1489.29     1457.34     34.48 o 
  -2   4   1       51.74       58.77     16.66 o 
  -1   4   1      784.10      799.25     23.45 o 
   0   4   1    11845.17    11448.78    202.24 o 
   1   4   1    11190.54    10769.12    110.72 o 
   2   4   1     2051.15     2029.64     37.07 o 
   3   4   1       61.30       65.25     14.77 o 
   4   4   1      331.91      323.39     19.03 o 
   5   4   1      958.52      996.11     40.64 o 
   6   4   1       45.06       37.99     26.11 o 
   7   4   1        1.89        8.54     52.90 o 
   8   4   1      276.77      288.95     94.02 o 
   9   4   1       33.14       50.07     98.83 o 
  -9   5   1       10.21        0.00    120.49 o 
  -8   5   1       54.74       41.42     94.19 o 
  -7   5   1       41.04       70.18     86.16 o 
  -6   5   1        4.44        0.00     20.33 o 
  -5   5   1      114.53      154.32     26.57 o 
  -4   5   1      149.09      134.55     19.35 o 
  -3   5   1      169.19      162.73     22.57 o 
  -2   5   1        5.15        5.30     21.52 o 
  -1   5   1    15273.39    15136.21    171.35 o 
   0   5   1      160.55      146.37     21.24 o 
   1   5   1     5226.64     4955.17     67.31 o 
   2   5   1     7087.59     6838.13    108.59 o 
   3   5   1     1701.39     1668.82     41.45 o 
   4   5   1     7911.76     8018.72     85.63 o 
   5   5   1      192.09      150.14     23.66 o 
   6   5   1      238.11      189.19     30.76 o 
   7   5   1        7.58       36.52     54.15 o 
   8   5   1       15.04        0.00     89.94 o 
   9   5   1       21.89       34.25     92.11 o 
  -9   6   1       10.19       69.68    117.82 o 
  -8   6   1        1.75        0.00    104.86 o 
  -7   6   1       23.27      104.55     88.67 o 
  -6   6   1      112.17      120.28     32.82 o 
  -5   6   1      308.82      301.50     20.53 o 
  -4   6   1      561.15      569.52     35.38 o 
  -3   6   1     1288.76     1225.82     56.88 o 
  -2   6   1       94.16      121.10     21.72 o 
  -1   6   1       86.04       50.52     19.99 o 
   0   6   1      286.48      291.81     14.50 o 
   1   6   1     1348.64     1328.81     36.90 o 
   2   6   1      101.27      148.24     16.51 o 
   3   6   1      311.53      289.22     20.60 o 
   4   6   1     9152.20     8969.63    109.79 o 
   5   6   1        7.65       21.23     13.81 o 
   6   6   1      664.54      663.40     35.29 o 
   7   6   1       37.23        5.39     59.04 o 
   8   6   1        5.62        0.00    102.38 o 
   9   6   1        8.10        0.00    100.87 o 
  -9   7   1       27.76      172.93    112.23 o 
  -8   7   1      139.01      132.97    115.13 o 
  -7   7   1       37.01       68.96    107.49 o 
  -6   7   1       30.73       13.94     27.62 o 
  -5   7   1      622.07      641.53     30.25 o 
  -4   7   1      118.20       99.66     28.69 o 
  -3   7   1       16.72       25.23     19.60 o 
  -2   7   1     1948.06     1991.33     46.95 o 
  -1   7   1     9245.04     8771.94     97.41 o 
   0   7   1      478.81      481.06     18.37 o 
   1   7   1     1014.51      955.38     33.55 o 
   2   7   1      801.54      868.35     37.97 o 
   3   7   1     2133.81     2001.16     52.68 o 
   4   7   1     8389.58     8465.44    123.40 o 
   5   7   1     1265.16     1302.33     43.32 o 
   6   7   1      840.92      867.48     49.26 o 
   7   7   1       99.51       63.25     65.57 o 
   8   7   1       31.82       47.50     72.07 o 
   9   7   1        4.97        0.00    104.85 o 
  -9   8   1       90.45       56.18    115.13 o 
  -8   8   1        0.73        0.00    103.70 o 
  -7   8   1       36.74        0.92     93.72 o 
  -6   8   1       10.86       29.92     15.02 o 
  -5   8   1      426.59      363.01     31.91 o 
  -4   8   1      216.48      211.50     45.67 o 
  -3   8   1      251.66      274.12     29.28 o 
  -2   8   1      378.32      311.11     27.15 o 
  -1   8   1      357.89      363.60     27.80 o 
   0   8   1     6599.31     6506.26    129.97 o 
   1   8   1     4923.12     4897.57     68.56 o 
   2   8   1      588.78      663.84     34.90 o 
   3   8   1      177.04      217.46     21.92 o 
   4   8   1     3529.94     3552.98     59.86 o 
   5   8   1      691.69      785.35     40.71 o 
   6   8   1        0.13        0.00     17.33 o 
   7   8   1      412.78      357.34     74.57 o 
   8   8   1        2.92       53.12     72.53 o 
   9   8   1        0.00       13.89    108.72 o 
  -9   9   1        2.52        0.00    117.68 o 
  -8   9   1       10.22        0.00     98.26 o 
  -7   9   1      316.69      377.48    103.53 o 
  -6   9   1       12.69       21.04     20.10 o 
  -5   9   1       30.10       21.25     30.29 o 
  -4   9   1       23.08       46.77     42.77 o 
  -3   9   1     1638.68     1423.12     47.39 o 
  -2   9   1       99.72      114.99     22.42 o 
  -1   9   1      385.34      378.21     29.28 o 
   0   9   1     2689.32     2761.11     68.35 o 
   1   9   1      552.83      597.77     24.58 o 
   2   9   1     3740.63     3560.02     77.67 o 
   3   9   1     6742.83     7179.55    110.67 o 
   4   9   1      645.99      690.11     36.98 o 
   5   9   1      897.81     1010.17     50.23 o 
   6   9   1     1621.44     1567.17     58.29 o 
   7   9   1       27.68       27.79     61.90 o 
   8   9   1      118.59      138.86     73.13 o 
   9   9   1        3.87       66.62     97.48 o 
  -9  10   1      125.84      174.56    113.62 o 
  -8  10   1        4.12        0.00    103.95 o 
  -7  10   1       76.65       66.65     87.94 o 
  -6  10   1        9.83        9.32     23.11 o 
  -5  10   1       94.53      159.42     35.34 o 
  -4  10   1      237.07      243.52     47.29 o 
  -3  10   1      997.71      938.41     47.26 o 
  -2  10   1      132.30      141.98     25.68 o 
  -1  10   1       24.94       30.30     18.65 o 
   0  10   1      271.34      276.78     17.34 o 
   1  10   1      255.88      295.96     23.34 o 
   2  10   1      794.28      820.34     43.59 o 
   3  10   1       76.63       67.25     15.86 o 
   4  10   1      310.13      320.40     38.87 o 
   5  10   1        0.80        8.87     28.26 o 
   6  10   1     3671.63     3752.84     84.92 o 
   7  10   1       26.01       26.73     68.76 o 
   8  10   1       77.51       94.73     72.37 o 
   9  10   1        0.14       49.65    111.64 o 
  -9  11   1      268.63      214.39    119.03 o 
  -8  11   1      255.39      176.55     96.12 o 
  -7  11   1      222.31      358.21    121.63 o 
  -6  11   1      142.39      145.60     27.42 o 
  -5  11   1       79.55       86.32     43.47 o 
  -4  11   1       95.88       88.02     25.31 o 
  -3  11   1       98.78      116.43     27.34 o 
  -2  11   1      121.84      128.69     30.50 o 
  -1  11   1     1716.35     1754.86     44.66 o 
   0  11   1       89.77       79.23     14.83 o 
   1  11   1      547.83      523.55     24.67 o 
   2  11   1       14.42       37.32     28.56 o 
   3  11   1      232.62      253.73     35.49 o 
   4  11   1      169.07      140.00     26.10 o 
   5  11   1        6.54        0.00     30.83 o 
   6  11   1     2381.45     2283.11     90.10 o 
   7  11   1       53.87      103.30     72.55 o 
   8  11   1      358.77      267.05     81.61 o 
   9  11   1       76.72       38.12    107.99 o 
  -9  12   1       44.08        0.00    121.34 o 
  -8  12   1      295.73      288.28    105.76 o 
  -7  12   1      178.68      214.03     73.20 o 
  -6  12   1       92.25       76.11     34.72 o 
  -5  12   1       31.68       31.90     41.78 o 
  -4  12   1        1.15        0.00     27.28 o 
  -3  12   1       11.37       11.97     29.31 o 
  -2  12   1     1538.08     1548.98     67.15 o 
  -1  12   1     2683.80     2712.04     55.89 o 
   0  12   1     5958.01     5842.86     82.39 o 
   1  12   1     2482.11     2587.83     47.79 o 
   2  12   1     1169.49     1374.71     54.55 o 
   3  12   1       47.67       57.91     32.89 o 
   4  12   1       10.23        8.73     18.66 o 
   5  12   1        7.70       10.17     30.07 o 
   6  12   1      339.59      286.07     44.96 o 
   7  12   1       54.81       63.65     65.96 o 
   8  12   1       51.92       83.77     81.47 o 
   9  12   1        8.93        5.86    114.02 o 
  -9  13   1       33.50       14.54    108.87 o 
  -8  13   1        0.21       65.21     99.37 o 
  -7  13   1      197.19      222.27     71.62 o 
  -6  13   1      261.79      227.79     40.62 o 
  -5  13   1        0.13        0.00     42.95 o 
  -4  13   1        0.91        0.00     23.58 o 
  -3  13   1      481.15      483.29     43.65 o 
  -2  13   1      936.89      909.54     62.17 o 
  -1  13   1     1485.76     1568.15     45.40 o 
   0  13   1      394.22      427.24     22.67 o 
   1  13   1      940.38     1131.02     38.02 o 
   2  13   1     1180.79     1296.29     54.24 o 
   3  13   1       88.69      164.79     37.50 o 
   4  13   1      517.12      493.39     34.17 o 
   5  13   1     2076.64     1990.32     51.69 o 
   6  13   1       78.81       72.99     43.90 o 
   7  13   1       10.96        0.00     73.95 o 
   8  13   1      490.58      381.39     86.52 o 
   9  13   1       35.83       15.09    175.56 o 
  -9  14   1        6.62        8.33    121.39 o 
  -8  14   1      154.92      182.26    107.41 o 
  -7  14   1      201.45      113.32     72.91 o 
  -6  14   1      112.49      150.53     40.31 o 
  -5  14   1       56.16       91.49     44.53 o 
  -4  14   1       98.06       95.64     28.33 o 
  -3  14   1     1690.80     1554.97     67.48 o 
  -2  14   1     1523.83     1458.09     61.30 o 
  -1  14   1     1863.90     1906.88     55.66 o 
   0  14   1      834.88      844.91     29.59 o 
   1  14   1      137.12       75.82     23.95 o 
   2  14   1      682.15      763.27     36.89 o 
   3  14   1        2.54       17.27     36.27 o 
   4  14   1       43.60       17.40     50.04 o 
   5  14   1       17.29       22.96     18.78 o 
   6  14   1      556.72      581.36     57.28 o 
   7  14   1        1.25       25.32     77.03 o 
   8  14   1       73.37      111.69     79.17 o 
  -9  15   1       16.56        0.00    123.11 o 
  -8  15   1      165.50      109.80    103.76 o 
  -7  15   1      423.99      463.54     76.10 o 
  -6  15   1      452.76      365.61     47.62 o 
  -5  15   1      132.75      150.82     44.97 o 
  -4  15   1      146.49      163.92     30.53 o 
  -3  15   1        0.23       11.33     34.57 o 
  -2  15   1        2.24        0.00     24.78 o 
  -1  15   1      271.77      292.69     26.70 o 
   0  15   1      739.22      752.54     29.19 o 
   1  15   1     1376.01     1416.89     52.73 o 
   2  15   1      548.28      534.77     35.32 o 
   3  15   1        0.69       12.54     36.05 o 
   4  15   1       20.45       23.38     52.31 o 
   5  15   1       36.16       18.68     46.19 o 
   6  15   1        0.03       17.30     45.13 o 
   7  15   1       71.68      120.66     68.36 o 
   8  15   1      690.48      611.42    110.51 o 
  -8  16   1       31.49       21.75    100.95 o 
  -7  16   1      395.19      308.90     87.56 o 
  -6  16   1      191.35      169.13     43.55 o 
  -5  16   1      561.47      580.90     59.48 o 
  -4  16   1       29.79       72.69     33.73 o 
  -3  16   1      387.37      284.72     43.92 o 
  -2  16   1     1539.95     1488.49     65.34 o 
  -1  16   1       26.35       24.12     27.57 o 
   0  16   1     2569.76     2713.68     67.16 o 
   1  16   1        0.34       20.96     24.14 o 
   2  16   1       85.01      125.60     29.44 o 
   3  16   1      497.20      490.24     72.36 o 
   4  16   1       10.34        0.00     49.95 o 
   5  16   1       15.46       20.29     48.37 o 
   6  16   1      105.30      110.56     49.63 o 
   7  16   1      396.54      288.11     77.37 o 
   8  16   1      150.95      106.44    109.91 o 
  -8  17   1        0.14        0.00    102.51 o 
  -7  17   1       56.13       84.07     96.15 o 
  -6  17   1        1.48       29.84     46.74 o 
  -5  17   1      104.85       92.65     49.82 o 
  -4  17   1      297.54      274.21     41.43 o 
  -3  17   1      162.04      208.75     34.83 o 
  -2  17   1      959.59      959.36     58.97 o 
  -1  17   1        0.35        2.44     28.14 o 
   0  17   1      126.09      189.11     22.59 o 
   1  17   1     1472.92     1554.34     59.53 o 
   2  17   1      137.19      161.09     30.78 o 
   3  17   1     1475.33     1514.39     86.72 o 
   4  17   1        1.18        0.00     52.77 o 
   5  17   1      191.83      155.45     50.72 o 
   6  17   1      203.07      227.46     47.55 o 
   7  17   1       57.50       95.97     93.07 o 
   8  17   1      154.29      308.64    106.28 o 
  -8  18   1        1.01       10.52     97.02 o 
  -7  18   1       19.52       65.06     93.30 o 
  -6  18   1       61.91       82.37     46.34 o 
  -5  18   1      182.91      174.90     54.65 o 
  -4  18   1      188.77      217.75     41.82 o 
  -3  18   1      112.51      132.93     35.36 o 
  -2  18   1      829.23      780.62     52.15 o 
  -1  18   1     1114.44     1112.99     74.31 o 
   0  18   1      214.58      251.96     24.66 o 
   1  18   1       78.02       91.33     27.84 o 
   2  18   1      336.11      401.50     39.57 o 
   3  18   1       91.71       74.59     31.25 o 
   4  18   1      177.14      204.51     56.63 o 
   5  18   1       36.51       17.47     48.78 o 
   6  18   1      226.70      155.71     59.48 o 
   7  18   1        0.12        0.00     86.32 o 
   8  18   1        5.44       54.94     95.65 o 
  -8  19   1        1.28       25.42    149.69 o 
  -7  19   1        0.01       26.18    104.60 o 
  -6  19   1      257.06      162.02     48.42 o 
  -5  19   1       73.96       61.82     52.92 o 
  -4  19   1        2.58        0.00     29.21 o 
  -3  19   1       91.62       72.85     31.48 o 
  -2  19   1       32.15       36.69     32.67 o 
  -1  19   1      109.76       94.02     30.11 o 
   0  19   1       91.25      127.06     26.00 o 
   1  19   1        3.97        8.44     29.19 o 
   2  19   1      347.36      272.19     37.41 o 
   3  19   1      700.31      704.28     50.60 o 
   4  19   1       34.58       49.03     53.61 o 
   5  19   1      119.26      103.74     49.96 o 
   6  19   1       21.40       55.62     67.55 o 
   7  19   1       40.08        0.00    111.84 o 
   8  19   1       20.47        0.00    112.12 o 
  -8  20   1        0.02       45.12    129.24 o 
  -7  20   1       24.22        0.00     95.68 o 
  -6  20   1       41.91       12.15     50.89 o 
  -5  20   1      566.99      551.71     64.98 o 
  -4  20   1      353.32      366.73     40.06 o 
  -3  20   1      229.43      231.93     36.06 o 
  -2  20   1       65.25       66.82     35.40 o 
  -1  20   1       24.74        3.86     28.98 o 
   0  20   1       89.60       46.99     26.11 o 
   1  20   1      414.61      406.89     39.63 o 
   2  20   1      146.99      106.82     30.51 o 
   3  20   1      716.15      688.17     66.53 o 
   4  20   1      143.79      131.59     58.69 o 
   5  20   1      178.86      161.46     65.71 o 
   6  20   1       97.53       91.36     72.79 o 
   7  20   1      131.30      169.96     95.00 o 
  -7  21   1       49.45        7.01     99.53 o 
  -6  21   1       72.56       48.23     53.89 o 
  -5  21   1      401.18      385.11     61.74 o 
  -4  21   1       46.26       48.75     29.88 o 
  -3  21   1      451.75      513.71     45.88 o 
  -2  21   1      524.84      530.17     54.75 o 
  -1  21   1      440.45      409.82     40.78 o 
   0  21   1      143.29      106.30     41.95 o 
   1  21   1      196.24      172.62     31.76 o 
   2  21   1      383.93      428.92     52.69 o 
   3  21   1      124.30      102.20     49.67 o 
   4  21   1      856.80      849.11     84.09 o 
   5  21   1      127.70       67.00     66.66 o 
   6  21   1       28.83        0.00     74.41 o 
   7  21   1        0.20       28.72    114.93 o 
  -7  22   1        7.26        0.00    106.14 o 
  -6  22   1       10.07       60.94     56.82 o 
  -5  22   1        8.75        0.08     55.58 o 
  -4  22   1       12.78       76.82     47.88 o 
  -3  22   1        0.60        9.73     34.14 o 
  -2  22   1        4.16        0.00     37.94 o 
  -1  22   1       29.37       70.02     32.85 o 
   0  22   1        2.18        0.00     38.40 o 
   1  22   1      335.34      307.31     46.07 o 
   2  22   1       79.68      125.57     47.89 o 
   3  22   1       83.00       64.93     53.01 o 
   4  22   1      275.20      233.88     64.91 o 
   5  22   1      105.68       93.41     71.22 o 
   6  22   1        1.52        0.00     74.80 o 
   7  22   1       37.16       36.21     96.06 o 
  -7  23   1       23.73        0.00    101.82 o 
  -6  23   1        0.40        0.00     56.47 o 
  -5  23   1       13.55       55.66     58.86 o 
  -4  23   1       59.51       55.00     52.76 o 
  -3  23   1      265.61      283.26     40.61 o 
  -2  23   1      112.08      113.11     39.64 o 
  -1  23   1      170.78      130.67     35.39 o 
   0  23   1      354.91      332.03     47.83 o 
   1  23   1       33.19       27.55     34.70 o 
   2  23   1       54.25       73.97     46.74 o 
   3  23   1       17.30        0.00     53.96 o 
   4  23   1        5.14        0.00     56.75 o 
   5  23   1      347.98      389.81     71.65 o 
   6  23   1       91.75        0.00     85.04 o 
   7  23   1        0.00        0.00    121.09 o 
  -7  24   1       12.59       34.73    124.26 o 
  -6  24   1        7.67        0.00     61.04 o 
  -5  24   1       30.81       29.84     57.88 o 
  -4  24   1        0.03       20.95     53.48 o 
  -3  24   1      481.57      492.44     66.77 o 
  -2  24   1       19.05       20.86     40.51 o 
  -1  24   1        3.60        1.31     35.53 o 
   0  24   1      813.97      863.97     64.11 o 
   1  24   1       31.00       64.60     37.66 o 
   2  24   1        7.91       23.35     47.77 o 
   3  24   1       78.63       46.72     58.20 o 
   4  24   1      220.23      208.76     84.86 o 
   5  24   1        4.59        0.00     69.36 o 
   6  24   1      178.61      184.96     78.20 o 
  -6  25   1       66.98      134.50     65.06 o 
  -5  25   1        2.95        0.00     56.22 o 
  -4  25   1       35.48       34.67     64.69 o 
  -3  25   1        2.98       63.99     68.45 o 
  -2  25   1       94.11       78.53     36.84 o 
  -1  25   1        5.33       28.59     34.73 o 
   0  25   1      305.39      282.00     46.88 o 
   1  25   1        0.18       31.34     37.12 o 
   2  25   1      213.48      243.44     51.09 o 
   3  25   1       17.77        0.00     55.27 o 
   4  25   1        1.54        7.92     68.14 o 
   5  25   1       62.15       55.65     78.90 o 
   6  25   1        3.12       72.66     79.29 o 
  -6  26   1        6.92        0.00     69.94 o 
  -5  26   1        0.75        0.00     59.72 o 
  -4  26   1       46.45       42.99     66.75 o 
  -3  26   1      163.95      198.31     65.87 o 
  -2  26   1       52.94        0.00     55.16 o 
  -1  26   1       43.58       70.44     40.42 o 
   0  26   1      165.79       77.61     44.56 o 
   1  26   1      373.61      420.19     47.28 o 
   2  26   1      117.80      113.14     52.11 o 
   3  26   1       63.76       46.85     53.07 o 
   4  26   1       42.47       50.44     70.53 o 
   5  26   1       13.95       19.71     73.71 o 
   6  26   1        7.98       33.76     93.61 o 
  -6  27   1       59.55       71.12     82.97 o 
  -5  27   1       69.65       77.03     56.93 o 
  -4  27   1        5.21       34.18     57.26 o 
  -3  27   1       13.23       34.00     59.16 o 
  -2  27   1       77.44      104.29     56.95 o 
  -1  27   1        4.24        0.00     42.12 o 
   0  27   1       19.02        0.00     51.26 o 
   1  27   1      139.31      115.44     50.06 o 
   2  27   1       76.48       93.01     50.19 o 
   3  27   1       87.11      120.49     59.84 o 
   4  27   1        1.44        0.00     85.58 o 
   5  27   1        0.07       65.01     79.82 o 
  -5  28   1        1.20       38.41     61.76 o 
  -4  28   1        5.56       87.31     59.04 o 
  -3  28   1       72.94       90.47     63.27 o 
  -2  28   1       81.85      110.23     54.92 o 
  -1  28   1        8.96        0.00     55.37 o 
   0  28   1       12.93       62.39     51.88 o 
   1  28   1       36.32       60.88     61.06 o 
   2  28   1        0.70        1.29     63.14 o 
   3  28   1        5.08       33.90     69.46 o 
   4  28   1       25.17       23.82     79.09 o 
   5  28   1        6.70       25.52     76.98 o 
  -5  29   1       12.79        0.00     67.13 o 
  -4  29   1       73.39       82.89     60.50 o 
  -3  29   1        1.65        9.64     60.81 o 
  -2  29   1       15.64        2.44     59.92 o 
  -1  29   1       98.39      114.42     68.51 o 
   0  29   1       99.72       58.61     53.27 o 
   1  29   1        3.26       14.12     58.67 o 
   2  29   1       18.31       40.06     51.73 o 
   3  29   1        0.23        0.00     70.05 o 
   4  29   1        3.56       35.68     94.67 o 
   5  29   1        0.96        0.00     90.67 o 
  -4  30   1       95.79       57.60     61.73 o 
  -3  30   1        0.15       26.75     63.13 o 
  -2  30   1       37.14        0.00     80.30 o 
  -1  30   1        8.82       36.39     68.99 o 
   0  30   1        0.00       32.15     68.77 o 
   1  30   1       12.95       15.50     89.08 o 
   2  30   1        2.34        0.00     64.66 o 
   3  30   1        6.72        0.00     88.12 o 
   4  30   1        0.56       10.60    109.50 o 
  -4  31   1      142.46      248.43     69.25 o 
  -3  31   1        5.42        0.00     89.86 o 
  -2  31   1       93.62       83.75     92.22 o 
  -1  31   1        1.41        0.00     86.28 o 
   0  31   1      131.93        0.00    115.33 o 
   1  31   1        0.00       53.19    109.85 o 
   2  31   1        2.96       82.35     66.85 o 
   3  31   1        8.72       32.41     77.02 o 
  -3  32   1       25.79       53.84    108.86 o 
  -2  32   1       86.03       77.56     96.33 o 
  -1  32   1       44.71      124.52     92.80 o 
   0  32   1        9.89        0.00    115.66 o 
   1  32   1        1.46       87.21    126.11 o 
   2  32   1        0.02       36.63     76.21 o 
   3  32   1        0.01        0.00     96.95 o 
  -2  33   1       38.69        0.00    117.41 o 
  -1  33   1       39.63        0.00    104.46 o 
   0  33   1        0.85       82.12    119.31 o 
   1  33   1        0.93        0.00    137.40 o 
   2  33   1       17.56      135.57    123.73 o 
 -10   0   2        0.08       72.01    180.49 o 
  -8   0   2       91.08      185.45    155.39 o 
  -6   0   2       22.73       11.94     33.49 o 
  -4   0   2       42.59       58.01     26.40 o 
  -2   0   2    32730.50    32443.92    354.60 o 
   0   0   2     2178.30     2276.97     53.70 o 
   2   0   2     1009.79      956.72     26.98 o 
   4   0   2      195.44      184.63     35.02 o 
   6   0   2       37.48        8.80     31.23 o 
   8   0   2       44.64      107.61    114.92 o 
 -10   1   2       15.39        0.00    120.70 o 
  -9   1   2      158.27       58.29     97.12 o 
  -8   1   2      235.46      242.48     97.34 o 
  -7   1   2       30.19        8.75     85.65 o 
  -6   1   2        0.79       17.91     27.97 o 
  -5   1   2       44.17       42.75     18.06 o 
  -4   1   2      108.22       95.09     20.28 o 
  -3   1   2     1076.45     1035.44     30.00 o 
  -2   1   2     2332.21     2244.20     41.23 o 
  -1   1   2     5879.51     5768.52     63.12 o 
   0   1   2     3209.89     3058.44     60.44 o 
   1   1   2      183.59      222.21     13.53 o 
   2   1   2      351.45      357.75     15.16 o 
   3   1   2      451.95      435.87     14.81 o 
   4   1   2       25.19       15.27     21.89 o 
   5   1   2        6.65        0.00     23.40 o 
   6   1   2      353.13      385.15     30.57 o 
   7   1   2       11.35        7.33     35.01 o 
   8   1   2       44.40       32.11     86.35 o 
   9   1   2      121.76       73.35     93.37 o 
 -10   2   2       22.61       25.13    115.81 o 
  -9   2   2      118.20       61.76    102.57 o 
  -8   2   2       20.92       81.12    100.82 o 
  -7   2   2      201.44      176.93     48.16 o 
  -6   2   2      221.74      229.31     32.81 o 
  -5   2   2       56.12       70.47     20.34 o 
  -4   2   2      164.48      170.83     17.14 o 
  -3   2   2     1474.63     1446.46     27.65 o 
  -2   2   2    18409.02    18376.25    168.91 o 
  -1   2   2     1419.77     1336.46     25.59 o 
   0   2   2       69.38       89.68     19.00 o 
   1   2   2     2667.69     2632.36     28.14 o 
   2   2   2       24.08        4.90     12.15 o 
   3   2   2      826.09      782.07     20.85 o 
   4   2   2     3027.92     2956.16     61.92 o 
   5   2   2       64.69       65.95     26.56 o 
   6   2   2       35.56       48.24     23.51 o 
   7   2   2      269.25      297.92     59.25 o 
   8   2   2       41.01       20.01     82.49 o 
   9   2   2       15.00       26.37     87.20 o 
 -10   3   2        2.34        0.00    114.34 o 
  -9   3   2        2.22       22.58    100.85 o 
  -8   3   2       91.14       58.24     95.90 o 
  -7   3   2      378.15      338.24     65.56 o 
  -6   3   2       29.33       39.33     34.21 o 
  -5   3   2      213.22      192.37     21.42 o 
  -4   3   2        0.17        8.61     17.55 o 
  -3   3   2       22.48       13.11     16.98 o 
  -2   3   2      274.88      337.13     21.15 o 
  -1   3   2     2795.00     2763.49     65.88 o 
   0   3   2    10007.41    10267.71     79.70 o 
   1   3   2    19076.40    18168.19     78.31 o 
   2   3   2     2514.08     2514.14     30.78 o 
   3   3   2      945.33      912.45     24.12 o 
   4   3   2     1127.27     1216.95     32.06 o 
   5   3   2     1692.61     1787.74     78.27 o 
   6   3   2       78.17      113.54     24.34 o 
   7   3   2       74.87       62.42     51.63 o 
   8   3   2       61.15        0.80     83.55 o 
   9   3   2       14.14       64.60     91.16 o 
 -10   4   2        0.39       16.66    120.50 o 
  -9   4   2        1.33       19.27     97.98 o 
  -8   4   2        7.32       31.61     94.96 o 
  -7   4   2      184.94      156.17     46.71 o 
  -6   4   2       11.86       22.04     36.14 o 
  -5   4   2      884.10      941.36     29.92 o 
  -4   4   2        7.59        0.18     14.63 o 
  -3   4   2        0.23        0.00     17.76 o 
  -2   4   2     1256.32     1370.07     33.65 o 
  -1   4   2     1250.83     1297.99     26.90 o 
   0   4   2      431.20      459.08     29.95 o 
   1   4   2        0.40       12.33     13.49 o 
   2   4   2     1001.32     1005.87     24.35 o 
   3   4   2        2.89        4.16     15.47 o 
   4   4   2      542.42      607.95     23.45 o 
   5   4   2        3.51       22.67     27.53 o 
   6   4   2       40.06       72.61     20.96 o 
   7   4   2        0.45       52.78     54.10 o 
   8   4   2       16.58       10.56     85.51 o 
   9   4   2        6.12        0.00     90.64 o 
  -9   5   2        0.01        0.00    114.44 o 
  -8   5   2       81.41      159.82    103.48 o 
  -7   5   2      101.63      114.56     49.56 o 
  -6   5   2        0.07        0.00     17.16 o 
  -5   5   2       62.36       44.31     36.14 o 
  -4   5   2      317.76      354.80     22.62 o 
  -3   5   2     2310.20     2383.07     48.41 o 
  -2   5   2      196.81      233.39     19.40 o 
  -1   5   2     7990.15     7663.46     87.03 o 
   0   5   2       26.65       12.26     21.63 o 
   1   5   2      396.19      372.63     17.66 o 
   2   5   2      805.94      832.91     25.53 o 
   3   5   2       14.24        4.64     15.53 o 
   4   5   2       74.13       40.39     17.28 o 
   5   5   2        0.94        0.00     14.07 o 
   6   5   2       35.10       34.92     19.39 o 
   7   5   2       85.01       82.45     56.74 o 
   8   5   2       56.04       22.99     85.57 o 
   9   5   2        5.08       55.20    105.82 o 
  -9   6   2        4.14      127.24    120.78 o 
  -8   6   2       10.03        0.00    107.86 o 
  -7   6   2       35.99       59.67     52.22 o 
  -6   6   2       58.68       80.12     32.63 o 
  -5   6   2      226.05      242.13     25.28 o 
  -4   6   2       79.95       87.04     19.32 o 
  -3   6   2       65.97       66.30     22.42 o 
  -2   6   2      542.59      563.93     27.69 o 
  -1   6   2      550.00      504.37     26.65 o 
   0   6   2        0.80       17.11     24.35 o 
   1   6   2      459.83      464.09     29.87 o 
   2   6   2      168.24      214.67     18.33 o 
   3   6   2      681.75      708.34     29.62 o 
   4   6   2     3484.07     3692.93     94.18 o 
   5   6   2       22.58       23.47     14.65 o 
   6   6   2      684.89      687.88     51.22 o 
   7   6   2      110.86      161.63     57.58 o 
   8   6   2        4.50        2.87     85.45 o 
   9   6   2        0.96      117.77    116.72 o 
  -9   7   2        0.64        0.00    112.51 o 
  -8   7   2       59.61        0.00    109.37 o 
  -7   7   2       17.42       48.56     53.85 o 
  -6   7   2      165.04      152.98     33.44 o 
  -5   7   2      214.35      229.56     30.08 o 
  -4   7   2      343.13      313.13     34.98 o 
  -3   7   2      923.13      973.77     39.70 o 
  -2   7   2      508.93      549.87     34.55 o 
  -1   7   2     3941.96     3968.46     75.63 o 
   0   7   2     6626.44     6653.62     87.07 o 
   1   7   2      454.37      500.66     28.60 o 
   2   7   2      447.18      415.69     21.16 o 
   3   7   2     1370.05     1381.08     39.96 o 
   4   7   2      648.61      734.78     38.16 o 
   5   7   2      569.55      594.85     28.55 o 
   6   7   2      204.00      225.15     28.07 o 
   7   7   2        3.21       36.27     62.86 o 
   8   7   2        9.50       83.63     99.47 o 
   9   7   2        8.52        0.00    103.05 o 
  -9   8   2      108.08      106.61    117.23 o 
  -8   8   2       19.69       10.41    110.36 o 
  -7   8   2        0.08       20.25     59.73 o 
  -6   8   2       21.84       13.87     11.72 o 
  -5   8   2     1293.10     1244.47     65.73 o 
  -4   8   2      754.74      660.67     46.47 o 
  -3   8   2       10.17       31.07     37.00 o 
  -2   8   2     1069.23     1140.29     52.31 o 
  -1   8   2       29.49        9.16     28.35 o 
   0   8   2      121.35      147.15     24.86 o 
   1   8   2       17.54       19.66     20.57 o 
   2   8   2     1273.65     1318.90     46.40 o 
   3   8   2     1300.92     1258.53     39.32 o 
   4   8   2        1.93        7.50     22.44 o 
   5   8   2        0.21        2.76     13.48 o 
   6   8   2     1864.86     1837.88     64.49 o 
   7   8   2      271.86      325.55     68.85 o 
   8   8   2      111.72      103.61     73.38 o 
   9   8   2       14.54       19.70    114.31 o 
  -9   9   2        0.03        0.00    112.46 o 
  -8   9   2       36.13       91.27     98.91 o 
  -7   9   2       37.15        0.00     62.50 o 
  -6   9   2      202.83      210.24     42.66 o 
  -5   9   2      291.18      244.80     41.62 o 
  -4   9   2      393.66      386.42     41.41 o 
  -3   9   2      272.13      289.06     45.16 o 
  -2   9   2        0.16        0.77     24.80 o 
  -1   9   2     3257.83     3092.79     66.49 o 
   0   9   2      194.04      226.63     16.78 o 
   1   9   2      726.88      762.22     34.91 o 
   2   9   2     2247.66     2215.52     85.42 o 
   3   9   2       37.54       30.17     21.93 o 
   4   9   2      340.05      347.87     26.67 o 
   5   9   2      437.94      416.61     23.26 o 
   6   9   2      668.57      568.49     38.08 o 
   7   9   2      116.73      134.10     66.44 o 
   8   9   2        6.10        0.00     78.52 o 
   9   9   2        6.90        0.00    106.79 o 
  -9  10   2       23.61       36.20    125.03 o 
  -8  10   2       60.89      184.15     96.11 o 
  -7  10   2       13.64        0.00     65.46 o 
  -6  10   2       74.29       38.59     28.54 o 
  -5  10   2        0.60       10.50     37.13 o 
  -4  10   2      946.11      909.53     49.66 o 
  -3  10   2      238.55      217.44     44.21 o 
  -2  10   2      458.10      482.96     34.53 o 
  -1  10   2      230.41      222.11     24.15 o 
   0  10   2        6.97        9.76     11.46 o 
   1  10   2      665.70      632.02     45.65 o 
   2  10   2     6763.89     6583.91     99.64 o 
   3  10   2      822.72      787.03     44.79 o 
   4  10   2      729.45      737.38     33.89 o 
   5  10   2      181.86      136.61     19.96 o 
   6  10   2       14.51       20.31     28.48 o 
   7  10   2        3.41        0.00     64.35 o 
   8  10   2       40.97       17.41     75.11 o 
   9  10   2       25.00       77.80    110.91 o 
  -9  11   2        0.13        0.00    116.69 o 
  -8  11   2       38.55       81.01    101.42 o 
  -7  11   2      150.20      220.37     79.88 o 
  -6  11   2       20.54       43.92     34.31 o 
  -5  11   2      445.03      453.85     30.15 o 
  -4  11   2      254.28      249.41     56.67 o 
  -3  11   2       39.96       36.29     40.86 o 
  -2  11   2      117.87      155.22     31.21 o 
  -1  11   2      406.68      412.74     29.73 o 
   0  11   2       89.90       80.49     13.69 o 
   1  11   2     3896.93     4041.18     90.71 o 
   2  11   2       94.95       97.84     22.59 o 
   3  11   2        2.56        2.00     26.88 o 
   4  11   2      281.40      330.18     24.58 o 
   5  11   2       20.86        4.07     19.63 o 
   6  11   2        7.60        0.00     35.77 o 
   7  11   2      351.13      273.40     78.34 o 
   8  11   2      347.85      333.42     82.25 o 
   9  11   2       56.46        0.00    148.35 o 
  -9  12   2        8.38        7.15    114.24 o 
  -8  12   2      279.36      300.18    125.57 o 
  -7  12   2       38.98       63.73     74.32 o 
  -6  12   2       33.99       29.11     36.23 o 
  -5  12   2      263.40      258.53     35.93 o 
  -4  12   2        2.42        0.00     29.08 o 
  -3  12   2     5113.99     5082.67    115.49 o 
  -2  12   2      125.45      130.06     30.43 o 
  -1  12   2     1000.34      982.24     37.81 o 
   0  12   2      232.91      230.96     18.61 o 
   1  12   2     5112.96     5149.62     74.38 o 
   2  12   2      412.70      436.54     32.53 o 
   3  12   2      204.81      222.26     34.46 o 
   4  12   2        7.16        6.43     27.61 o 
   5  12   2      215.78      214.22     24.17 o 
   6  12   2       59.90       51.05     37.62 o 
   7  12   2      196.40      148.09     53.84 o 
   8  12   2      734.38      565.63     87.41 o 
  -9  13   2      145.08      107.21    132.02 o 
  -8  13   2      297.09      293.74     97.36 o 
  -7  13   2       87.08      114.00     78.64 o 
  -6  13   2      742.08      735.04     59.79 o 
  -5  13   2       97.98       84.33     26.99 o 
  -4  13   2      772.04      804.08     52.26 o 
  -3  13   2      111.86       68.85     29.83 o 
  -2  13   2      146.88      220.63     33.25 o 
  -1  13   2      178.99      179.66     27.41 o 
   0  13   2     1126.82     1126.73     41.40 o 
   1  13   2      231.37      227.61     17.06 o 
   2  13   2      201.92      155.11     34.38 o 
   3  13   2        7.16        5.98     29.17 o 
   4  13   2      556.30      526.92     42.89 o 
   5  13   2       11.82       17.12     17.80 o 
   6  13   2        6.71        8.81     41.64 o 
   7  13   2        0.03        0.00     54.83 o 
   8  13   2      232.15      248.88     98.77 o 
  -9  14   2        9.37       74.17    113.20 o 
  -8  14   2      153.79      126.81    112.71 o 
  -7  14   2      123.13       65.90     85.11 o 
  -6  14   2      428.59      458.29     53.61 o 
  -5  14   2      212.39      179.53     34.07 o 
  -4  14   2      625.88      553.90     45.76 o 
  -3  14   2      175.66      176.82     31.02 o 
  -2  14   2      152.94      154.85     33.65 o 
  -1  14   2      510.20      530.72     29.48 o 
   0  14   2      357.71      360.41     23.66 o 
   1  14   2        5.64       11.24     12.08 o 
   2  14   2      449.20      493.20     30.77 o 
   3  14   2      309.16      310.75     36.10 o 
   4  14   2      140.18      114.93     33.52 o 
   5  14   2      203.41      182.13     41.07 o 
   6  14   2        2.83        0.00     39.95 o 
   7  14   2       33.42       12.39     54.52 o 
   8  14   2      154.51      164.95     95.12 o 
  -9  15   2        9.58      180.30    133.55 o 
  -8  15   2        0.03       29.72    105.94 o 
  -7  15   2        8.69        1.47     77.79 o 
  -6  15   2       23.08        0.00     44.16 o 
  -5  15   2       71.40       95.17     30.83 o 
  -4  15   2       45.61       44.49     35.39 o 
  -3  15   2      250.39      238.72     35.05 o 
  -2  15   2       37.52       31.84     37.91 o 
  -1  15   2      857.78      897.92     42.10 o 
   0  15   2      881.01      951.40     34.59 o 
   1  15   2       36.41       41.89     12.98 o 
   2  15   2       55.16       41.30     19.42 o 
   3  15   2      573.58      566.07     55.87 o 
   4  15   2       41.11       22.46     32.77 o 
   5  15   2      255.66      263.15     52.38 o 
   6  15   2       13.34       14.91     42.38 o 
   7  15   2      226.48      231.82     69.89 o 
   8  15   2        3.69        0.00    100.09 o 
  -8  16   2        6.91       16.50    109.84 o 
  -7  16   2      100.51      135.20     83.37 o 
  -6  16   2       74.86       67.96     44.15 o 
  -5  16   2      204.75      198.31     37.55 o 
  -4  16   2      886.65      875.24     50.12 o 
  -3  16   2       81.29       78.21     37.68 o 
  -2  16   2       59.72       46.44     30.89 o 
  -1  16   2        6.23       24.15     18.97 o 
   0  16   2       44.84       31.15     17.53 o 
   1  16   2      459.52      447.53     26.78 o 
   2  16   2       61.99       47.51     17.31 o 
   3  16   2       23.59       37.00     34.82 o 
   4  16   2      130.89      137.01     34.08 o 
   5  16   2        0.68        0.00     47.42 o 
   6  16   2      256.09      208.39     44.58 o 
   7  16   2        0.02       32.39     66.92 o 
   8  16   2       13.36       42.65    109.06 o 
  -8  17   2        9.89       24.38    106.46 o 
  -7  17   2       60.82       10.58     89.35 o 
  -6  17   2      661.11      605.64     65.74 o 
  -5  17   2      868.93      851.78     57.25 o 
  -4  17   2     1701.39     1736.02     69.13 o 
  -3  17   2       34.22       25.99     38.86 o 
  -2  17   2      107.91      116.10     32.36 o 
  -1  17   2     1364.29     1289.30     45.67 o 
   0  17   2      282.00      270.07     25.18 o 
   1  17   2       18.43        8.09     23.45 o 
   2  17   2      425.27      421.87     41.99 o 
   3  17   2        5.55       21.32     26.93 o 
   4  17   2       15.41       57.94     37.37 o 
   5  17   2      101.07       55.26     45.47 o 
   6  17   2       65.55       69.23     52.61 o 
   7  17   2       24.04        9.20     75.39 o 
   8  17   2       13.91       34.28    100.92 o 
  -8  18   2        2.51       66.15    120.09 o 
  -7  18   2        0.34       17.83     86.63 o 
  -6  18   2      350.02      290.75     54.03 o 
  -5  18   2      144.68      138.35     54.00 o 
  -4  18   2      326.59      259.32     42.63 o 
  -3  18   2       57.72       26.75     30.66 o 
  -2  18   2      144.00      137.61     32.19 o 
  -1  18   2       43.62       42.69     23.66 o 
   0  18   2       31.45       25.24     19.26 o 
   1  18   2      268.95      310.90     32.98 o 
   2  18   2       81.34      101.77     25.16 o 
   3  18   2        0.76       15.06     26.27 o 
   4  18   2        3.60       40.37     40.58 o 
   5  18   2       26.56       19.36     58.16 o 
   6  18   2        0.02        0.00     55.19 o 
   7  18   2       33.85       63.50     71.25 o 
   8  18   2        5.62       66.27    111.58 o 
  -8  19   2        6.49       75.26    142.27 o 
  -7  19   2       50.27        0.00     81.57 o 
  -6  19   2       13.55        0.00     49.02 o 
  -5  19   2       37.96       14.73     52.91 o 
  -4  19   2      102.58       67.85     40.32 o 
  -3  19   2       90.83       65.89     32.45 o 
  -2  19   2       18.21       12.56     32.84 o 
  -1  19   2     2445.47     2468.91    123.76 o 
   0  19   2        4.84        0.00     23.55 o 
   1  19   2      163.58      165.05     30.37 o 
   2  19   2      355.61      360.26     33.61 o 
   3  19   2      147.51      168.93     59.02 o 
   4  19   2       10.34       27.25     39.34 o 
   5  19   2      103.13       28.70     58.86 o 
   6  19   2        0.61        0.00     55.61 o 
   7  19   2        0.01        5.04    105.93 o 
  -8  20   2       19.14       12.33    138.13 o 
  -7  20   2       21.27        6.87     93.38 o 
  -6  20   2       89.42       77.42     53.27 o 
  -5  20   2        1.43        0.00     52.53 o 
  -4  20   2      134.94      188.33     32.92 o 
  -3  20   2      471.90      372.24     41.33 o 
  -2  20   2       34.16       22.88     35.26 o 
  -1  20   2      307.87      315.50     30.98 o 
   0  20   2      209.41      237.85     28.42 o 
   1  20   2       51.03       36.82     27.09 o 
   2  20   2       10.00        9.38     44.07 o 
   3  20   2       23.10        0.00     61.04 o 
   4  20   2      633.92      691.01     75.94 o 
   5  20   2        4.26        0.00     58.53 o 
   6  20   2        0.03        0.00     56.23 o 
   7  20   2        6.11        0.00    108.05 o 
  -7  21   2        6.04        0.00    100.99 o 
  -6  21   2        4.47       12.54     52.49 o 
  -5  21   2       94.48      100.38     54.24 o 
  -4  21   2      636.36      693.31     54.72 o 
  -3  21   2      397.85      312.50     39.66 o 
  -2  21   2      347.66      339.39     42.67 o 
  -1  21   2      175.62      138.67     29.90 o 
   0  21   2      205.43      211.95     29.68 o 
   1  21   2      105.51      140.14     42.75 o 
   2  21   2       88.54       31.09     44.51 o 
   3  21   2        0.75       29.42     63.17 o 
   4  21   2       22.89        5.90     63.19 o 
   5  21   2       31.05       30.86     63.30 o 
   6  21   2        6.35       13.09     65.52 o 
   7  21   2        2.47       71.26     90.97 o 
  -7  22   2       19.36       27.21    128.08 o 
  -6  22   2       18.24       13.32     57.56 o 
  -5  22   2        0.58        0.00     58.27 o 
  -4  22   2      243.04      206.08     37.76 o 
  -3  22   2      117.99      105.11     35.56 o 
  -2  22   2      938.74      845.09     57.40 o 
  -1  22   2      817.19      819.36     50.66 o 
   0  22   2      756.21      882.84     62.57 o 
   1  22   2      122.51      109.36     45.83 o 
   2  22   2      142.70       84.70     49.56 o 
   3  22   2       68.79      104.16     65.49 o 
   4  22   2       22.30       40.38     67.67 o 
   5  22   2       27.73       98.09     60.43 o 
   6  22   2       14.13       49.38     68.01 o 
   7  22   2        8.60      108.81    112.83 o 
  -7  23   2        1.67        0.00    120.99 o 
  -6  23   2       10.20        0.00     56.92 o 
  -5  23   2        8.75       32.67     60.56 o 
  -4  23   2       61.13       96.50     45.39 o 
  -3  23   2      134.90      131.84     37.27 o 
  -2  23   2      604.35      547.69     43.74 o 
  -1  23   2       11.92        8.87     32.80 o 
   0  23   2       26.65        2.97     40.21 o 
   1  23   2       25.03       22.15     45.27 o 
   2  23   2      167.15      172.66     51.74 o 
   3  23   2       25.68        0.00     63.27 o 
   4  23   2        5.62        0.00     67.67 o 
   5  23   2        4.45       23.66     66.41 o 
   6  23   2       21.47       12.42     79.78 o 
  -7  24   2       14.62      209.03    133.07 o 
  -6  24   2        0.41       11.02     62.81 o 
  -5  24   2       13.12       40.25     63.41 o 
  -4  24   2        4.46       10.23     47.23 o 
  -3  24   2       13.12       13.96     37.97 o 
  -2  24   2      843.67      905.87     62.12 o 
  -1  24   2      146.99      128.59     43.74 o 
   0  24   2      249.18      271.83     47.00 o 
   1  24   2        1.05       10.64     45.14 o 
   2  24   2      126.31      122.50     49.90 o 
   3  24   2       42.87        7.99     66.16 o 
   4  24   2       23.25       46.56     69.98 o 
   5  24   2        5.65       15.33     65.74 o 
   6  24   2       12.98        0.00     81.77 o 
  -6  25   2       13.70        0.00     61.62 o 
  -5  25   2       55.46       49.76     70.08 o 
  -4  25   2        6.69        0.00     48.60 o 
  -3  25   2      158.79      207.30     60.61 o 
  -2  25   2       61.53      109.60     42.46 o 
  -1  25   2        1.00        9.92     43.01 o 
   0  25   2      210.98      254.64     59.59 o 
   1  25   2       31.48      101.04     49.51 o 
   2  25   2      209.07      102.32     51.64 o 
   3  25   2       22.59        0.00     59.98 o 
   4  25   2       15.11        0.00     69.40 o 
   5  25   2      134.59      117.19     75.56 o 
   6  25   2        0.01       16.82     77.98 o 
  -6  26   2        2.12       47.64     76.98 o 
  -5  26   2       54.51       51.93     70.49 o 
  -4  26   2       43.51       29.86     60.84 o 
  -3  26   2       23.65       14.74     55.38 o 
  -2  26   2      109.33      113.69     44.57 o 
  -1  26   2      226.61      210.07     45.29 o 
   0  26   2       88.79       41.86     59.18 o 
   1  26   2      154.04      205.23     51.69 o 
   2  26   2       90.08      158.27     67.22 o 
   3  26   2       18.43       71.87     66.73 o 
   4  26   2       25.14       55.89     77.27 o 
   5  26   2       25.95        0.00     69.68 o 
   6  26   2        2.75       35.78     97.09 o 
  -6  27   2        1.22        0.00     79.44 o 
  -5  27   2        5.59        0.00     69.82 o 
  -4  27   2        4.89       65.24     65.25 o 
  -3  27   2        2.66        0.00     58.91 o 
  -2  27   2        6.35        1.69     43.18 o 
  -1  27   2       47.15       75.81     43.21 o 
   0  27   2        4.71       45.10     57.00 o 
   1  27   2        6.21        0.00     56.94 o 
   2  27   2       65.18       63.31     62.46 o 
   3  27   2        7.34       19.99     65.93 o 
   4  27   2       24.03        0.00     71.64 o 
   5  27   2        0.18        0.00     77.07 o 
  -5  28   2       36.02       86.83     73.12 o 
  -4  28   2        1.87        6.78     65.83 o 
  -3  28   2       57.23       92.58     58.05 o 
  -2  28   2        2.38       16.62     52.31 o 
  -1  28   2       83.63       80.27     57.42 o 
   0  28   2        0.58        0.00     59.74 o 
   1  28   2       20.53       99.74     66.18 o 
   2  28   2       15.74       48.43     67.44 o 
   3  28   2       81.85      160.07     75.59 o 
   4  28   2        3.77        0.00     76.98 o 
   5  28   2        5.35        0.00     81.65 o 
  -5  29   2       26.45       88.08     72.17 o 
  -4  29   2       54.24       90.77     65.36 o 
  -3  29   2      129.15      122.93     60.13 o 
  -2  29   2       13.16        5.30     76.03 o 
  -1  29   2      126.38      129.09     64.02 o 
   0  29   2      181.55      201.66     60.57 o 
   1  29   2        4.52        0.01     62.92 o 
   2  29   2       42.85       39.57     66.09 o 
   3  29   2       39.70       16.72     69.24 o 
   4  29   2        0.00        0.00     76.96 o 
  -4  30   2       14.86        0.00     91.18 o 
  -3  30   2        7.53       95.52     78.57 o 
  -2  30   2        0.79       27.19     85.05 o 
  -1  30   2       93.29       72.96     76.42 o 
   0  30   2        0.01        0.00     65.33 o 
   1  30   2       30.16       91.14     71.29 o 
   2  30   2        8.74       64.15     61.43 o 
   3  30   2       13.17       82.30     73.51 o 
   4  30   2       13.14      101.80     87.25 o 
  -3  31   2       51.34       87.38     89.38 o 
  -2  31   2        0.37        0.00     86.71 o 
  -1  31   2      155.56      172.68     83.09 o 
   0  31   2        9.14        0.00     77.25 o 
   1  31   2        1.24        7.07     70.30 o 
   2  31   2        0.76       68.40     72.10 o 
   3  31   2       41.56        0.00     84.22 o 
  -3  32   2       86.06       63.90    125.91 o 
  -2  32   2        0.09        0.00    128.44 o 
  -1  32   2        0.05        0.00     98.15 o 
   0  32   2       19.80       26.00    108.28 o 
   1  32   2       91.99       43.07     90.23 o 
   2  32   2       10.16       72.12    105.64 o 
  -2  33   2       52.79       46.65    118.89 o 
  -1  33   2        0.21        0.00    132.41 o 
   0  33   2       10.94        0.00    138.58 o 
   1  33   2        1.01        0.00    111.64 o 
  -9   0   3       49.97        0.00    158.23 o 
  -7   0   3     1890.80     1787.31    207.66 o 
  -5   0   3     1272.27     1240.37     68.37 o 
  -3   0   3      888.68      925.94     38.03 o 
  -1   0   3     2288.66     2310.79     56.80 o 
   1   0   3      742.23      707.04     30.45 o 
   3   0   3      610.73      598.46     26.68 o 
   5   0   3       38.05       35.58     43.78 o 
   7   0   3      172.45      196.07     73.37 o 
   9   0   3      303.95      344.46    141.56 o 
 -10   1   3        0.47        0.00    116.36 o 
  -9   1   3       49.96      163.76    120.72 o 
  -8   1   3       66.50      106.83     96.61 o 
  -7   1   3        2.84       11.08     52.18 o 
  -6   1   3      873.09      938.29     42.88 o 
  -5   1   3      609.56      627.23     42.40 o 
  -4   1   3       55.69       76.88     16.75 o 
  -3   1   3     2037.52     2154.49     39.51 o 
  -2   1   3        0.92        4.17     15.36 o 
  -1   1   3      505.93      539.10     23.04 o 
   0   1   3     1418.63     1439.28     35.10 o 
   1   1   3     3402.61     3313.27     43.85 o 
   2   1   3     4529.30     4475.37     51.38 o 
   3   1   3     1075.01     1078.83     26.29 o 
   4   1   3       64.93       79.16     15.60 o 
   5   1   3       49.89       73.27     31.06 o 
   6   1   3        1.13       19.15     35.41 o 
   7   1   3      190.33      136.18     50.37 o 
   8   1   3      151.92      214.04     80.59 o 
   9   1   3       50.84       37.64     91.06 o 
 -10   2   3        2.13       45.17    116.87 o 
  -9   2   3        1.15       25.57     99.99 o 
  -8   2   3       12.50        0.00    108.29 o 
  -7   2   3       42.51       14.47     55.28 o 
  -6   2   3      776.38      794.23     48.84 o 
  -5   2   3       88.66       87.11     16.48 o 
  -4   2   3      362.38      329.57     24.16 o 
  -3   2   3      343.60      359.04     21.82 o 
  -2   2   3        6.22       11.72     16.32 o 
  -1   2   3     7514.46     7236.50     83.89 o 
   0   2   3     3875.69     4018.66     55.04 o 
   1   2   3      574.59      564.96     22.81 o 
   2   2   3     1561.84     1552.70     28.69 o 
   3   2   3     3683.68     3650.96     51.38 o 
   4   2   3      153.86      159.10     16.43 o 
   5   2   3      253.15      250.85     35.15 o 
   6   2   3      194.80      181.79     41.05 o 
   7   2   3      107.37       74.51     53.00 o 
   8   2   3       25.26       48.78     80.64 o 
   9   2   3        0.00       36.02     92.36 o 
 -10   3   3      106.97      155.40    118.39 o 
  -9   3   3        1.73        0.00     96.86 o 
  -8   3   3      121.79       81.57    100.05 o 
  -7   3   3      354.93      333.55     61.68 o 
  -6   3   3      816.53      842.38     46.66 o 
  -5   3   3      334.43      337.22     28.16 o 
  -4   3   3       45.65       37.20     14.95 o 
  -3   3   3      941.25      966.07     31.71 o 
  -2   3   3      501.54      508.79     22.69 o 
  -1   3   3     2733.37     2683.26     43.04 o 
   0   3   3      500.93      522.38     31.32 o 
   1   3   3      276.14      266.63     18.92 o 
   2   3   3     1874.74     1836.78     36.49 o 
   3   3   3      112.64      131.73     15.43 o 
   4   3   3      175.45      187.19     18.27 o 
   5   3   3       41.23       32.17     30.76 o 
   6   3   3      119.47      100.82     43.10 o 
   7   3   3        0.02        0.00     53.50 o 
   8   3   3       83.73       78.28     84.57 o 
   9   3   3       42.50       37.46     96.56 o 
  -9   4   3      131.49      168.98    101.22 o 
  -8   4   3      292.06      321.72     99.66 o 
  -7   4   3        1.93       10.61     53.59 o 
  -6   4   3      322.99      327.55     33.57 o 
  -5   4   3      546.13      605.88     38.07 o 
  -4   4   3      260.37      255.01     24.24 o 
  -3   4   3      205.90      190.18     21.60 o 
  -2   4   3       14.34       49.22     17.37 o 
  -1   4   3    11200.59    11126.63    148.63 o 
   0   4   3     3289.93     3344.73     52.97 o 
   1   4   3     3186.68     3084.80     43.59 o 
   2   4   3      204.10      179.14     15.88 o 
   3   4   3      163.30      178.84     17.30 o 
   4   4   3     1199.56     1192.49     34.18 o 
   5   4   3       13.13       25.23     18.68 o 
   6   4   3      294.02      227.68     46.44 o 
   7   4   3       97.51       65.37     56.33 o 
   8   4   3        7.01       54.14     84.21 o 
   9   4   3       25.82       17.51     99.71 o 
  -9   5   3       39.90        0.00    122.60 o 
  -8   5   3        0.19       49.31    109.69 o 
  -7   5   3       39.12        7.34     62.04 o 
  -6   5   3      195.54      187.72     20.88 o 
  -5   5   3      794.82      755.26     35.90 o 
  -4   5   3     3306.56     3162.66     72.92 o 
  -3   5   3      214.69      191.31     21.57 o 
  -2   5   3       59.65       49.20     18.96 o 
  -1   5   3       14.69       24.74     17.50 o 
   0   5   3     4756.86     4676.68     81.68 o 
   1   5   3     1946.23     1913.52     32.20 o 
   2   5   3      120.21      113.10     16.01 o 
   3   5   3     1070.67     1118.71     36.18 o 
   4   5   3      182.98      173.23     21.60 o 
   5   5   3      202.27      203.00     19.88 o 
   6   5   3      256.46      272.33     41.67 o 
   7   5   3      152.93      183.35     58.13 o 
   8   5   3        0.08        0.00     78.27 o 
   9   5   3        1.50       56.29    103.68 o 
  -9   6   3      267.64      272.36    108.17 o 
  -8   6   3      150.71      291.76    109.53 o 
  -7   6   3      274.05      258.02     83.01 o 
  -6   6   3       38.16        0.29     17.34 o 
  -5   6   3        9.38        0.00     18.30 o 
  -4   6   3      166.26      149.74     33.08 o 
  -3   6   3      619.62      650.64     36.83 o 
  -2   6   3     1864.72     2038.18     44.43 o 
  -1   6   3      665.49      664.35     28.65 o 
   0   6   3       43.64       67.29     24.32 o 
   1   6   3      136.81      149.28     14.36 o 
   2   6   3      137.25      135.34     16.91 o 
   3   6   3      383.23      415.97     25.98 o 
   4   6   3      700.76      716.52     32.70 o 
   5   6   3      528.11      491.80     30.53 o 
   6   6   3       39.52       83.04     41.79 o 
   7   6   3      174.70      118.07     61.22 o 
   8   6   3        5.49        0.00     93.81 o 
   9   6   3        0.01        0.08    109.83 o 
  -9   7   3        1.47       83.65    122.94 o 
  -8   7   3       16.33        0.00    107.18 o 
  -7   7   3        6.24        0.00     72.04 o 
  -6   7   3        2.40       14.84     71.42 o 
  -5   7   3        7.71        0.00     21.74 o 
  -4   7   3        1.79        0.00     28.45 o 
  -3   7   3     1397.47     1284.46     48.46 o 
  -2   7   3      310.57      284.20     25.31 o 
  -1   7   3     3730.90     3712.23     71.36 o 
   0   7   3      760.80      706.59     37.95 o 
   1   7   3       30.17       53.83     24.99 o 
   2   7   3        0.04       11.78     15.29 o 
   3   7   3        9.86       26.14     21.28 o 
   4   7   3      105.70       93.63     23.24 o 
   5   7   3      168.92      155.35     22.34 o 
   6   7   3        4.59        0.00     45.68 o 
   7   7   3        5.02        0.00     64.51 o 
   8   7   3        0.22       24.13     86.41 o 
   9   7   3       34.63        0.00    100.75 o 
  -9   8   3       69.06       95.12    126.25 o 
  -8   8   3      330.73      284.42    113.81 o 
  -7   8   3       65.38       53.15     75.49 o 
  -6   8   3      150.44      184.04     93.42 o 
  -5   8   3        9.32       29.47     23.62 o 
  -4   8   3     1106.58     1177.08     68.40 o 
  -3   8   3     1510.65     1609.35     58.85 o 
  -2   8   3     1841.07     1988.02     52.63 o 
  -1   8   3        0.22        5.51     22.25 o 
   0   8   3      212.01      225.65     22.32 o 
   1   8   3      102.50       82.60     37.38 o 
   2   8   3     2093.21     2073.11     46.78 o 
   3   8   3      360.27      328.23     28.73 o 
   4   8   3      183.14      152.74     34.67 o 
   5   8   3     1028.45     1028.77     41.20 o 
   6   8   3       95.04       97.30     44.70 o 
   7   8   3        9.37        0.00     47.06 o 
   8   8   3        6.65       15.81     93.37 o 
   9   8   3        0.56        0.00    114.61 o 
  -9   9   3      122.36      118.69    125.77 o 
  -8   9   3      433.26      446.15    118.03 o 
  -7   9   3       27.17       26.04     72.31 o 
  -6   9   3       27.27        0.00     32.22 o 
  -5   9   3      269.85      279.19     45.56 o 
  -4   9   3     1242.47     1244.10     59.17 o 
  -3   9   3      102.04      143.26     29.92 o 
  -2   9   3      342.09      395.78     42.88 o 
  -1   9   3       53.91       67.83     24.28 o 
   0   9   3     2578.57     2567.31     96.94 o 
   1   9   3      814.83      748.70     45.87 o 
   2   9   3        8.91        1.61     13.15 o 
   3   9   3      126.84      143.15     21.28 o 
   4   9   3        1.91        7.16     33.17 o 
   5   9   3      244.25      204.16     28.10 o 
   6   9   3       53.25      114.10     45.83 o 
   7   9   3       14.16        0.00     50.15 o 
   8   9   3       43.33       62.89     74.27 o 
   9   9   3       20.36        0.00    165.36 o 
  -9  10   3       60.46       38.41    107.80 o 
  -8  10   3      353.36      158.68    116.35 o 
  -7  10   3       85.99       44.56     81.11 o 
  -6  10   3      145.49      123.91     35.48 o 
  -5  10   3        0.69        0.00     42.67 o 
  -4  10   3       96.56      136.25     37.99 o 
  -3  10   3     1177.13     1285.91     61.32 o 
  -2  10   3     1526.30     1571.58     52.29 o 
  -1  10   3      689.58      690.07     45.77 o 
   0  10   3      134.69      159.24     46.59 o 
   1  10   3     1371.01     1247.57     56.53 o 
   2  10   3      415.01      371.39     34.81 o 
   3  10   3      124.16      131.98     27.65 o 
   4  10   3     1110.54     1252.73     64.20 o 
   5  10   3      185.80      210.03     30.92 o 
   6  10   3       17.03       14.24     44.86 o 
   7  10   3        0.15       56.24     50.91 o 
   8  10   3       46.72       93.19     72.63 o 
  -9  11   3        0.07       23.63    123.61 o 
  -8  11   3       16.15       98.77    136.09 o 
  -7  11   3       13.16       26.74     79.72 o 
  -6  11   3      411.59      447.19     53.43 o 
  -5  11   3        2.83        0.47     39.64 o 
  -4  11   3        2.05       12.74     35.94 o 
  -3  11   3     1429.47     1414.52     64.29 o 
  -2  11   3       79.30       96.95     24.92 o 
  -1  11   3      679.01      625.49     53.05 o 
   0  11   3      183.59      251.08     48.05 o 
   1  11   3       26.88       49.14     29.84 o 
   2  11   3      533.53      509.13     49.66 o 
   3  11   3        8.01       16.64     26.79 o 
   4  11   3      159.46      224.38     32.49 o 
   5  11   3      201.94      191.13     31.05 o 
   6  11   3      632.68      619.98     62.73 o 
   7  11   3      143.00      116.42     54.02 o 
   8  11   3       33.95        0.00     90.10 o 
  -9  12   3        0.01       21.46    137.73 o 
  -8  12   3      128.81        0.00    140.11 o 
  -7  12   3       66.54       93.15     74.38 o 
  -6  12   3      431.65      502.58     58.49 o 
  -5  12   3       75.01       61.09     46.26 o 
  -4  12   3      444.04      448.96     47.70 o 
  -3  12   3      257.75      272.41     55.16 o 
  -2  12   3     1814.81     1924.08     57.81 o 
  -1  12   3       46.96       43.34     36.58 o 
   0  12   3      184.38      254.25     35.28 o 
   1  12   3      219.85      225.21     23.89 o 
   2  12   3      279.37      301.87     44.02 o 
   3  12   3       30.91       44.93     23.85 o 
   4  12   3       10.80        0.00     30.22 o 
   5  12   3        5.53        4.12     30.42 o 
   6  12   3       13.67       45.60     46.08 o 
   7  12   3        0.45        0.00     52.40 o 
   8  12   3        0.08        3.26     96.52 o 
  -9  13   3       20.76       31.81    112.74 o 
  -8  13   3      238.63      234.11    145.85 o 
  -7  13   3        0.83        0.00     82.45 o 
  -6  13   3      541.19      511.02     63.80 o 
  -5  13   3      316.39      442.16     45.86 o 
  -4  13   3       13.50       38.34     47.77 o 
  -3  13   3        0.80        1.63     42.52 o 
  -2  13   3      557.10      533.83     53.69 o 
  -1  13   3      193.37      172.43     30.68 o 
   0  13   3        0.22        0.00     14.15 o 
   1  13   3      871.64      879.87     51.29 o 
   2  13   3       93.98       50.84     37.34 o 
   3  13   3      536.52      553.20     40.69 o 
   4  13   3       89.37      102.14     31.03 o 
   5  13   3       73.02       61.20     40.35 o 
   6  13   3      198.65      179.62     48.40 o 
   7  13   3        1.45       61.71     60.61 o 
   8  13   3        0.72        0.00    100.16 o 
  -9  14   3        0.04       10.39    124.90 o 
  -8  14   3       58.24       58.23    123.88 o 
  -7  14   3      196.66      182.54     89.84 o 
  -6  14   3      486.91      399.88     90.16 o 
  -5  14   3      118.19      142.37     38.18 o 
  -4  14   3        1.69        0.00     47.40 o 
  -3  14   3      113.78       98.85     49.18 o 
  -2  14   3      183.22      213.80     43.53 o 
  -1  14   3     3591.15     3702.16     85.86 o 
   0  14   3        0.13        0.09     15.45 o 
   1  14   3      441.53      449.30     32.65 o 
   2  14   3        0.19        0.00     35.27 o 
   3  14   3      299.61      300.36     36.02 o 
   4  14   3     1515.39     1438.86     60.21 o 
   5  14   3       49.45       37.04     38.47 o 
   6  14   3       10.33        7.02     50.36 o 
   7  14   3       66.78       59.83     60.23 o 
   8  14   3       52.00      131.00     93.20 o 
  -8  15   3        1.21       42.26    144.10 o 
  -7  15   3      149.65      195.31     84.96 o 
  -6  15   3      295.09      149.73     53.65 o 
  -5  15   3       56.62       54.96     38.97 o 
  -4  15   3      109.54      117.60     41.41 o 
  -3  15   3      166.22      192.41     47.22 o 
  -2  15   3      125.20      196.89     46.32 o 
  -1  15   3      114.46      121.42     28.50 o 
   0  15   3      123.77      106.76     20.88 o 
   1  15   3     1107.49     1174.00     56.67 o 
   2  15   3     1096.53     1113.38     66.86 o 
   3  15   3      141.66      125.54     28.53 o 
   4  15   3      115.15       97.65     35.15 o 
   5  15   3        3.83       34.70     38.03 o 
   6  15   3        9.15       13.60     58.07 o 
   7  15   3       95.98       85.06     65.13 o 
   8  15   3        0.12       98.31    103.79 o 
  -8  16   3        0.13        0.00    138.91 o 
  -7  16   3        0.41        0.00     83.38 o 
  -6  16   3       67.99       28.57     54.03 o 
  -5  16   3       36.68        7.02     41.73 o 
  -4  16   3        1.69        0.00     40.47 o 
  -3  16   3      427.95      430.13     57.54 o 
  -2  16   3      335.68      392.44     54.19 o 
  -1  16   3       93.78       64.07     32.31 o 
   0  16   3      144.86      129.26     21.31 o 
   1  16   3      203.53      214.71     24.18 o 
   2  16   3      838.73      900.69     63.51 o 
   3  16   3       94.10       69.88     23.91 o 
   4  16   3      128.64      100.88     34.99 o 
   5  16   3      124.46       69.58     46.88 o 
   6  16   3       25.20        6.52     58.36 o 
   7  16   3       24.54       35.45     69.41 o 
   8  16   3       11.87       86.26     96.53 o 
  -8  17   3       31.81       22.71    139.07 o 
  -7  17   3       11.09        0.00     82.37 o 
  -6  17   3      142.68      185.49     57.99 o 
  -5  17   3       15.03       17.23     40.76 o 
  -4  17   3      941.66      987.81     67.90 o 
  -3  17   3     1234.30     1258.93     71.64 o 
  -2  17   3      122.95      102.46     39.48 o 
  -1  17   3      619.63      614.88     32.37 o 
   0  17   3      329.92      370.71     48.91 o 
   1  17   3      283.19      289.23     32.60 o 
   2  17   3      239.03      233.24     52.52 o 
   3  17   3        3.56        5.48     27.98 o 
   4  17   3        5.45       24.59     50.52 o 
   5  17   3        1.37        0.00     50.76 o 
   6  17   3       23.18       61.01     62.68 o 
   7  17   3        1.73        4.67     67.10 o 
  -8  18   3       80.97      109.03    164.20 o 
  -7  18   3        0.00        0.00     92.80 o 
  -6  18   3        0.77       38.42     56.81 o 
  -5  18   3       55.55       26.46     42.65 o 
  -4  18   3      268.08      231.86     48.69 o 
  -3  18   3      319.66      305.95     49.58 o 
  -2  18   3      514.22      491.73     47.47 o 
  -1  18   3        5.49        0.00     16.64 o 
   0  18   3      356.95      390.47     49.45 o 
   1  18   3       29.79       24.62     22.54 o 
   2  18   3      230.47      192.28     38.66 o 
   3  18   3       56.55       95.03     54.23 o 
   4  18   3      481.94      600.53     61.72 o 
   5  18   3      228.91      153.70     56.27 o 
   6  18   3        5.37        5.33     63.90 o 
   7  18   3       30.93        0.00     78.66 o 
  -8  19   3       12.74       16.46    138.49 o 
  -7  19   3        3.50       72.01     83.00 o 
  -6  19   3      128.28      114.93     61.64 o 
  -5  19   3        0.86        0.00     56.14 o 
  -4  19   3      338.27      262.30     47.38 o 
  -3  19   3      899.70      948.88     68.41 o 
  -2  19   3      281.47      262.06     33.65 o 
  -1  19   3      240.50      237.82     24.20 o 
   0  19   3      465.77      426.72     36.57 o 
   1  19   3      102.28      107.66     25.79 o 
   2  19   3       12.19       24.07     40.21 o 
   3  19   3      119.89       77.80     53.23 o 
   4  19   3        5.51        0.00     56.17 o 
   5  19   3      137.61       82.46     55.96 o 
   6  19   3        6.89        2.04     66.96 o 
   7  19   3        4.12        0.00     79.23 o 
  -8  20   3       13.19       53.77    157.55 o 
  -7  20   3       18.88        0.00     84.62 o 
  -6  20   3       40.47       88.12     61.42 o 
  -5  20   3      162.23      222.22     55.16 o 
  -4  20   3      628.69      590.28     58.83 o 
  -3  20   3        1.85       29.30     37.97 o 
  -2  20   3      129.12      153.97     28.25 o 
  -1  20   3        0.02       11.64     19.09 o 
   0  20   3        0.11        5.85     24.62 o 
   1  20   3      345.89      368.66     63.67 o 
   2  20   3      103.05      107.78     40.72 o 
   3  20   3        2.57        0.00     58.88 o 
   4  20   3      142.33      117.54     60.21 o 
   5  20   3       87.25      149.88     55.42 o 
   6  20   3       12.57       15.19     69.91 o 
   7  20   3       59.21        0.00    112.27 o 
  -7  21   3        0.48        0.00     85.92 o 
  -6  21   3       31.78        0.00     66.53 o 
  -5  21   3       71.99      155.23     58.57 o 
  -4  21   3        7.99        0.00     48.05 o 
  -3  21   3       23.00       23.69     38.38 o 
  -2  21   3       47.11       55.44     25.19 o 
  -1  21   3      230.56      258.07     29.95 o 
   0  21   3      893.01      876.52     59.53 o 
   1  21   3      318.75      338.84     61.06 o 
   2  21   3      318.14      271.39     61.82 o 
   3  21   3        2.70       11.44     58.52 o 
   4  21   3        1.05        0.00     59.57 o 
   5  21   3       92.40       99.49     59.52 o 
   6  21   3       12.06        0.00     69.41 o 
   7  21   3        3.20       61.54    107.46 o 
  -7  22   3        2.55       33.97     90.86 o 
  -6  22   3      111.40       80.09     65.32 o 
  -5  22   3       92.69       93.85     61.60 o 
  -4  22   3       23.72       65.45     39.55 o 
  -3  22   3       17.74        2.13     36.59 o 
  -2  22   3      490.98      446.67     49.34 o 
  -1  22   3      195.26      211.55     41.79 o 
   0  22   3      217.68      233.75     38.01 o 
   1  22   3       79.93      155.52     58.36 o 
   2  22   3      487.47      606.56     76.44 o 
   3  22   3       49.47       63.46     56.56 o 
   4  22   3       19.01        0.00     60.40 o 
   5  22   3        1.30       37.37     62.87 o 
   6  22   3        0.12        0.00     78.42 o 
  -7  23   3       20.90       20.45     94.38 o 
  -6  23   3        2.02        5.67     69.70 o 
  -5  23   3      181.85      214.03     61.37 o 
  -4  23   3      167.69      171.74     40.25 o 
  -3  23   3      103.98       78.32     38.09 o 
  -2  23   3     1549.57     1413.14     74.91 o 
  -1  23   3      828.07      978.22     62.58 o 
   0  23   3      912.56     1014.82    126.73 o 
   1  23   3      301.99      394.35     67.86 o 
   2  23   3      185.26       89.46     64.20 o 
   3  23   3      389.82      395.91     63.39 o 
   4  23   3       40.30       49.14     64.87 o 
   5  23   3      133.55       49.06     60.69 o 
   6  23   3        3.60        0.00     77.21 o 
  -7  24   3        0.05       30.92     94.08 o 
  -6  24   3        0.02        7.61     69.77 o 
  -5  24   3        0.49       33.09     65.59 o 
  -4  24   3       13.28       46.59     53.00 o 
  -3  24   3      317.04      289.06     45.33 o 
  -2  24   3      108.49      122.28     43.38 o 
  -1  24   3      317.67      377.45     43.88 o 
   0  24   3      617.56      526.04     72.66 o 
   1  24   3      209.35      130.16     64.03 o 
   2  24   3       76.66       90.08     64.48 o 
   3  24   3      211.98      166.12     61.99 o 
   4  24   3        0.49        2.40     63.48 o 
   5  24   3       54.06        0.00     66.73 o 
   6  24   3        2.00        0.00     79.77 o 
  -6  25   3        0.19        0.00     84.39 o 
  -5  25   3        1.80       62.36     67.53 o 
  -4  25   3       44.30        7.30     53.89 o 
  -3  25   3        2.39       42.19     40.54 o 
  -2  25   3       21.52       32.57     41.81 o 
  -1  25   3       56.35      105.37     39.34 o 
   0  25   3      301.33      277.59     64.91 o 
   1  25   3       16.74        0.00     60.86 o 
   2  25   3      152.80      127.87     65.50 o 
   3  25   3       59.62       61.81     64.30 o 
   4  25   3        2.17        0.00     64.37 o 
   5  25   3       25.68       96.40     71.91 o 
   6  25   3        4.75       46.64     76.89 o 
  -6  26   3        0.75       41.12     79.70 o 
  -5  26   3        3.26        0.00     71.89 o 
  -4  26   3        0.45        4.05     63.35 o 
  -3  26   3       16.16        0.00     51.63 o 
  -2  26   3      484.52      526.24     54.73 o 
  -1  26   3      332.39      281.74     57.92 o 
   0  26   3      558.29      582.42     69.89 o 
   1  26   3      603.23      617.36     79.56 o 
   2  26   3      233.72      276.23     67.59 o 
   3  26   3       48.32       16.45     63.13 o 
   4  26   3       66.84       53.28     72.88 o 
   5  26   3       35.84       64.32     68.27 o 
  -5  27   3       11.07       56.85     67.95 o 
  -4  27   3       17.95        7.88     62.14 o 
  -3  27   3        8.08        0.00     53.17 o 
  -2  27   3       26.05        6.32     55.58 o 
  -1  27   3        1.96       29.69     58.92 o 
   0  27   3      133.02       85.90     58.30 o 
   1  27   3       74.63       97.45     60.90 o 
   2  27   3      115.60       51.50     60.22 o 
   3  27   3        3.21        4.92     65.72 o 
   4  27   3       23.80        0.00     71.77 o 
   5  27   3        4.61       60.04     73.86 o 
  -5  28   3       20.25        0.00     71.78 o 
  -4  28   3        2.07        0.00     70.80 o 
  -3  28   3       38.31        1.77     69.07 o 
  -2  28   3       16.88       38.16     55.70 o 
  -1  28   3       25.96        0.00     59.08 o 
   0  28   3        5.14        5.76     62.25 o 
   1  28   3      455.01      361.23     67.57 o 
   2  28   3      178.36      313.64     68.45 o 
   3  28   3      143.44      153.25     69.25 o 
   4  28   3      107.26      131.00     72.79 o 
  -5  29   3       63.34       45.86     84.77 o 
  -4  29   3        1.51        0.00     94.21 o 
  -3  29   3       65.03       32.32     75.13 o 
  -2  29   3       33.91        0.00     74.09 o 
  -1  29   3      110.40      112.29     66.68 o 
   0  29   3      270.84      195.82     66.36 o 
   1  29   3        0.03       61.58     61.89 o 
   2  29   3      256.13      292.19     76.44 o 
   3  29   3       14.89       56.33     68.58 o 
   4  29   3        1.38       10.38     73.76 o 
  -4  30   3        5.14       25.04     91.39 o 
  -3  30   3        5.55       43.23     71.10 o 
  -2  30   3        6.10        0.00     79.44 o 
  -1  30   3        1.92        7.33     63.79 o 
   0  30   3        8.62       25.31     61.16 o 
   1  30   3        0.66       43.54     71.41 o 
   2  30   3       61.43      105.67     71.35 o 
   3  30   3        1.34        3.81     73.65 o 
  -3  31   3        0.22       10.19     75.28 o 
  -2  31   3        4.25       14.19     77.89 o 
  -1  31   3        1.82       68.20     81.30 o 
   0  31   3       24.26       81.57     69.33 o 
   1  31   3        0.97       24.23     69.82 o 
   2  31   3       24.31        0.00     73.14 o 
   3  31   3       86.17       60.71     76.89 o 
  -2  32   3        0.09        0.00     92.96 o 
  -1  32   3       10.96       17.37     86.52 o 
   0  32   3       31.05       11.35     89.67 o 
   1  32   3       97.67       78.52     70.73 o 
   2  32   3       92.34      148.15     65.25 o 
  -1  33   3        0.01       72.55     86.73 o 
   0  33   3       29.31       63.93    113.22 o 
  -8   0   4        2.22      119.11    118.74 o 
  -6   0   4        5.58        1.87     58.92 o 
  -4   0   4     3809.82     3780.80    109.71 o 
  -2   0   4     6493.75     6578.84     91.75 o 
   0   0   4     6685.81     6840.27    113.52 o 
   2   0   4       25.41       21.96     23.24 o 
   4   0   4      136.56       91.17     26.30 o 
   6   0   4       19.45       17.76     52.05 o 
   8   0   4       25.78       48.95     97.21 o 
  -9   1   4        0.82        4.89     99.46 o 
  -8   1   4       69.31      120.92     94.88 o 
  -7   1   4      106.17      124.54     52.39 o 
  -6   1   4       50.08       35.65     42.70 o 
  -5   1   4     5590.34     5603.21    110.74 o 
  -4   1   4      645.21      606.01     33.80 o 
  -3   1   4       14.23        6.88     19.85 o 
  -2   1   4     7055.92     7059.18     88.49 o 
  -1   1   4     1790.10     1907.02     48.24 o 
   0   1   4      114.42      106.53     17.33 o 
   1   1   4      327.81      318.67     22.85 o 
   2   1   4       34.35       19.10     16.78 o 
   3   1   4      107.56       71.14     17.66 o 
   4   1   4      365.99      372.31     23.59 o 
   5   1   4        4.99       14.39     17.79 o 
   6   1   4       91.63      106.71     35.07 o 
   7   1   4       10.73        5.46     76.33 o 
   8   1   4        5.35       49.11     87.85 o 
   9   1   4        0.48        0.00     99.98 o 
  -9   2   4       21.79        0.00    108.05 o 
  -8   2   4       73.80      101.60     96.12 o 
  -7   2   4      119.15      181.90     68.03 o 
  -6   2   4      179.50      194.51     22.34 o 
  -5   2   4      711.94      760.66     48.12 o 
  -4   2   4      785.24      719.16     35.94 o 
  -3   2   4     2034.06     2176.79     52.65 o 
  -2   2   4       29.93       43.57     18.27 o 
  -1   2   4     6373.78     6199.64     79.14 o 
   0   2   4      277.95      302.03     20.39 o 
   1   2   4        0.92        4.90     17.88 o 
   2   2   4        3.86       10.86     16.06 o 
   3   2   4       45.47       50.43     16.97 o 
   4   2   4        6.86        0.00     16.95 o 
   5   2   4        9.12        5.91     19.78 o 
   6   2   4        0.06        0.00     33.77 o 
   7   2   4       32.62       74.01     77.20 o 
   8   2   4       13.71       45.89     75.19 o 
   9   2   4        6.33        0.00     86.01 o 
  -9   3   4        0.13       19.12    108.63 o 
  -8   3   4       19.41        2.10     93.99 o 
  -7   3   4       88.09       81.22     71.98 o 
  -6   3   4       29.21       36.95     23.51 o 
  -5   3   4       12.62       19.64     18.69 o 
  -4   3   4        6.26        2.04     23.14 o 
  -3   3   4      441.74      448.86     31.19 o 
  -2   3   4     8530.89     8882.57     95.05 o 
  -1   3   4     2736.66     2891.40     48.80 o 
   0   3   4     1194.23     1179.75     38.14 o 
   1   3   4      741.88      750.76     27.45 o 
   2   3   4      530.75      553.60     22.28 o 
   3   3   4      145.20      118.98     17.73 o 
   4   3   4       86.00      104.43     20.17 o 
   5   3   4        1.45        0.00     21.88 o 
   6   3   4       83.09       60.40     39.44 o 
   7   3   4        2.92       60.54     57.98 o 
   8   3   4       33.51      117.70     76.98 o 
   9   3   4        6.20       14.84     95.89 o 
  -9   4   4       66.66       36.17    112.04 o 
  -8   4   4        0.48        0.00    111.29 o 
  -7   4   4      509.57      598.83     89.67 o 
  -6   4   4       28.71        0.00     40.49 o 
  -5   4   4      417.03      458.88     38.77 o 
  -4   4   4       25.22       48.99     23.82 o 
  -3   4   4     1268.47     1364.18     45.76 o 
  -2   4   4      342.51      398.84     26.15 o 
  -1   4   4     2190.91     2146.26     44.52 o 
   0   4   4     1667.28     1667.40     43.93 o 
   1   4   4      739.40      742.78     28.81 o 
   2   4   4      760.87      747.76     27.76 o 
   3   4   4      552.70      491.30     24.33 o 
   4   4   4      241.50      254.71     23.75 o 
   5   4   4      453.10      478.11     29.27 o 
   6   4   4        1.25        0.00     45.77 o 
   7   4   4        1.90       32.92     52.81 o 
   8   4   4        4.70       59.36     78.99 o 
  -9   5   4        0.00       10.41    123.36 o 
  -8   5   4       24.51       14.85    111.95 o 
  -7   5   4      265.23      299.01     82.14 o 
  -6   5   4      209.91      201.74     67.06 o 
  -5   5   4      315.72      359.01     37.51 o 
  -4   5   4      382.52      365.35     34.06 o 
  -3   5   4    18445.21    19181.97    352.19 o 
  -2   5   4      685.98      677.03     31.28 o 
  -1   5   4      417.22      435.45     26.30 o 
   0   5   4       21.33       27.70     15.47 o 
   1   5   4       79.05       73.06     21.91 o 
   2   5   4     1534.84     1535.88     36.50 o 
   3   5   4       56.58       30.44     18.55 o 
   4   5   4      328.57      275.54     26.29 o 
   5   5   4        0.43        2.86     21.47 o 
   6   5   4       39.66       16.47     37.19 o 
   7   5   4       34.14       22.17     52.06 o 
   8   5   4       33.83        0.00    105.35 o 
  -9   6   4       19.36        5.61    128.93 o 
  -8   6   4       71.92        0.00    102.42 o 
  -7   6   4        9.22       47.88     78.56 o 
  -6   6   4      161.07      179.14     38.97 o 
  -5   6   4      167.36      133.61     28.88 o 
  -4   6   4      141.71      151.40     29.43 o 
  -3   6   4     1652.36     1896.11     62.84 o 
  -2   6   4     1220.90     1343.38     41.22 o 
  -1   6   4     1692.35     1771.79     48.51 o 
   0   6   4      629.94      672.47     51.89 o 
   1   6   4      888.09      938.95     38.97 o 
   2   6   4     1455.86     1366.83     35.83 o 
   3   6   4       53.97       72.19     19.98 o 
   4   6   4      126.67      109.25     24.34 o 
   5   6   4       22.20       20.89     23.78 o 
   6   6   4        1.81        0.00     38.52 o 
   7   6   4       13.33        0.00     46.80 o 
   8   6   4       44.25       34.68     95.12 o 
  -9   7   4       11.98        0.00    122.57 o 
  -8   7   4       87.70      137.03    133.47 o 
  -7   7   4      248.96      255.34     77.96 o 
  -6   7   4      341.86      355.92     32.79 o 
  -5   7   4       46.66       55.46     27.23 o 
  -4   7   4      480.85      471.83     45.15 o 
  -3   7   4        8.62        2.68     25.01 o 
  -2   7   4     2881.06     2962.61     63.37 o 
  -1   7   4       30.87       27.10     21.67 o 
   0   7   4     3174.47     3502.76    161.43 o 
   1   7   4      180.28      219.41     25.28 o 
   2   7   4      603.10      618.84     26.04 o 
   3   7   4      829.21      779.69     34.03 o 
   4   7   4       64.92       50.05     25.30 o 
   5   7   4      112.32      136.43     31.45 o 
   6   7   4      149.67      139.51     38.57 o 
   7   7   4        2.70       47.87     46.99 o 
   8   7   4       24.84        0.00     88.14 o 
  -9   8   4      116.53      106.68    120.74 o 
  -8   8   4      452.42      371.35    145.58 o 
  -7   8   4      279.60      440.89     96.52 o 
  -6   8   4      106.67      170.07     29.54 o 
  -5   8   4       30.68       51.10     29.13 o 
  -4   8   4      835.84      752.76     52.66 o 
  -3   8   4     1654.86     1783.65     57.28 o 
  -2   8   4        1.35       13.41     22.12 o 
  -1   8   4      648.95      679.53     73.84 o 
   0   8   4     2635.62     2849.54     91.89 o 
   1   8   4     5835.55     6116.71    174.33 o 
   2   8   4      337.01      399.92     24.47 o 
   3   8   4        4.16        8.54     20.02 o 
   4   8   4       10.70       61.17     25.04 o 
   5   8   4       51.45       34.89     36.27 o 
   6   8   4        8.47        0.00     37.16 o 
   7   8   4        0.39        0.00     48.80 o 
   8   8   4        0.88        6.52     97.60 o 
  -9   9   4        2.55       25.74    126.51 o 
  -8   9   4      205.06      193.73    132.97 o 
  -7   9   4        1.86        0.00     78.56 o 
  -6   9   4      274.12      229.25     32.66 o 
  -5   9   4      407.53      429.88     44.39 o 
  -4   9   4      466.60      470.93     41.12 o 
  -3   9   4     4872.40     5203.01    175.51 o 
  -2   9   4      455.79      420.24     30.95 o 
  -1   9   4     5546.13     6320.08    244.39 o 
   0   9   4      472.46      421.10     66.08 o 
   1   9   4     1074.63     1112.62     64.69 o 
   2   9   4     1009.34     1001.16     34.63 o 
   3   9   4       27.78       13.85     21.56 o 
   4   9   4       20.18        0.00     25.62 o 
   5   9   4       17.33       15.02     37.54 o 
   6   9   4       21.61       52.41     50.82 o 
   7   9   4        0.10        6.94     49.83 o 
   8   9   4        7.62       17.54    143.02 o 
  -9  10   4      150.12      151.77    112.39 o 
  -8  10   4       60.38       39.90    140.39 o 
  -7  10   4       11.27        0.00     90.37 o 
  -6  10   4       29.70       55.19     38.80 o 
  -5  10   4      365.86      396.61     44.83 o 
  -4  10   4      606.76      572.98     48.35 o 
  -3  10   4        1.55        5.55     29.40 o 
  -2  10   4      740.22      737.23     36.10 o 
  -1  10   4     4309.51     4759.71    122.93 o 
   0  10   4     5321.77     5547.16    189.89 o 
   1  10   4      108.79       86.28     30.36 o 
   2  10   4      723.24      749.72     32.78 o 
   3  10   4      115.22      153.48     22.74 o 
   4  10   4      688.03      785.71     53.85 o 
   5  10   4       13.78       22.62     36.96 o 
   6  10   4       40.54       52.75     50.05 o 
   7  10   4       88.10       25.43     51.78 o 
   8  10   4       14.98        0.00    130.89 o 
  -9  11   4       21.49       95.65    133.31 o 
  -8  11   4      106.50       34.80    133.92 o 
  -7  11   4        6.99        0.00     84.25 o 
  -6  11   4      558.74      518.03     58.15 o 
  -5  11   4      235.58      222.24     51.02 o 
  -4  11   4      575.17      549.48     45.47 o 
  -3  11   4       55.55       74.20     28.70 o 
  -2  11   4      817.19      956.95     37.30 o 
  -1  11   4     9849.50    10879.03    252.56 o 
   0  11   4      964.39      892.79     52.98 o 
   1  11   4        1.19       23.04     30.26 o 
   2  11   4        4.76       12.95     19.86 o 
   3  11   4      114.64      139.66     19.78 o 
   4  11   4        0.03        6.18     35.98 o 
   5  11   4        0.00        0.00     38.99 o 
   6  11   4       10.80        2.80     46.45 o 
   7  11   4        0.22        0.00     63.59 o 
   8  11   4        0.05       16.46    103.07 o 
  -9  12   4       15.21       64.39    124.21 o 
  -8  12   4       14.60        0.00    149.17 o 
  -7  12   4      591.21      561.97     94.18 o 
  -6  12   4     1229.21     1206.86     81.22 o 
  -5  12   4     3154.63     3273.45    124.01 o 
  -4  12   4       83.90       73.36     37.37 o 
  -3  12   4       65.37       34.16     27.17 o 
  -2  12   4      333.75      251.39     41.47 o 
  -1  12   4     2380.67     2319.76     75.05 o 
   0  12   4        0.04        0.00     56.35 o 
   1  12   4       14.13       35.46     30.24 o 
   2  12   4      347.63      352.42     27.47 o 
   3  12   4       10.05       29.26     22.93 o 
   4  12   4        2.30       14.09     35.93 o 
   5  12   4      125.24       95.68     39.94 o 
   6  12   4       10.20        3.24     47.55 o 
   7  12   4        0.25        0.00     65.49 o 
   8  12   4        6.96       55.76    107.28 o 
  -9  13   4        3.55        0.00    119.93 o 
  -8  13   4       14.48       36.46    124.72 o 
  -7  13   4        0.50       15.91     74.10 o 
  -6  13   4      482.32      503.66     68.88 o 
  -5  13   4      127.82      140.04     48.69 o 
  -4  13   4      154.14      127.71     40.16 o 
  -3  13   4       95.12       79.16     31.93 o 
  -2  13   4      263.49      192.92     44.46 o 
  -1  13   4       23.41       19.15     35.19 o 
   0  13   4      520.44      513.33     76.30 o 
   1  13   4     1532.93     1553.63     65.47 o 
   2  13   4      925.95      908.06     61.29 o 
   3  13   4       47.29       83.23     21.30 o 
   4  13   4      254.32      221.31     39.59 o 
   5  13   4      129.15       77.57     41.26 o 
   6  13   4      112.92      120.79     60.93 o 
   7  13   4       15.67        3.61     70.13 o 
   8  13   4        0.17        0.00    104.53 o 
  -9  14   4        7.83      146.62    158.15 o 
  -8  14   4       92.29        6.86    138.08 o 
  -7  14   4      138.28      206.66     78.77 o 
  -6  14   4     1036.69     1207.84     86.17 o 
  -5  14   4      440.74      403.06     62.86 o 
  -4  14   4     1382.21     1323.52    113.92 o 
  -3  14   4       70.98       79.92     30.25 o 
  -2  14   4      580.25      546.20     53.70 o 
  -1  14   4      803.64      803.00     89.16 o 
   0  14   4     1753.45     1651.27    108.74 o 
   1  14   4     1314.73     1423.12     68.17 o 
   2  14   4     1322.99     1462.45     73.90 o 
   3  14   4      281.34      272.14     38.21 o 
   4  14   4        0.01       15.79     32.59 o 
   5  14   4      105.01      143.46     54.42 o 
   6  14   4        3.51        0.00     61.22 o 
   7  14   4        7.92        0.00     69.49 o 
   8  14   4       46.71       64.82    102.22 o 
  -8  15   4        2.15      139.35    150.00 o 
  -7  15   4      118.57        0.00     80.07 o 
  -6  15   4       82.56       45.60     53.15 o 
  -5  15   4      562.93      490.88     63.36 o 
  -4  15   4      227.12      196.03     42.73 o 
  -3  15   4     2387.55     2307.57     96.39 o 
  -2  15   4      453.66      425.17     51.91 o 
  -1  15   4       52.05       77.33     32.50 o 
   0  15   4       54.17       79.25     36.28 o 
   1  15   4      945.78      917.95     42.51 o 
   2  15   4       96.69      110.95     39.14 o 
   3  15   4      359.74      276.67     62.05 o 
   4  15   4       43.95       39.28     27.12 o 
   5  15   4        6.90       34.42     52.14 o 
   6  15   4        0.19       24.18     63.84 o 
   7  15   4        0.02        0.00     67.57 o 
  -8  16   4        0.10       34.48    133.43 o 
  -7  16   4       19.86        0.00     83.27 o 
  -6  16   4       27.84        0.00     54.58 o 
  -5  16   4      177.63      141.98     59.94 o 
  -4  16   4     2309.57     2097.03    106.76 o 
  -3  16   4        0.29        0.00     29.80 o 
  -2  16   4      132.62      108.71     44.22 o 
  -1  16   4      139.91      130.67     33.58 o 
   0  16   4      207.52      144.94     39.00 o 
   1  16   4      134.33      152.10     23.84 o 
   2  16   4     1174.87     1156.05     68.83 o 
   3  16   4       92.77       11.69     61.81 o 
   4  16   4      531.30      494.20     72.40 o 
   5  16   4      120.15      143.82     55.24 o 
   6  16   4       18.00        0.00     63.20 o 
   7  16   4        5.31        0.00     69.70 o 
  -8  17   4        1.38      125.90    150.20 o 
  -7  17   4      141.06      163.57     80.98 o 
  -6  17   4       91.50      121.54     56.36 o 
  -5  17   4       33.91       39.76     42.43 o 
  -4  17   4     1227.23     1190.22     85.74 o 
  -3  17   4     2544.63     2492.30     92.37 o 
  -2  17   4      147.37      162.28     44.95 o 
  -1  17   4       68.76       49.45     29.71 o 
   0  17   4      854.82      815.32     61.82 o 
   1  17   4      188.70      173.35     23.47 o 
   2  17   4        1.47        8.37     40.39 o 
   3  17   4        1.41       11.54     57.55 o 
   4  17   4      338.70      291.39     54.05 o 
   5  17   4       41.59       75.38     52.54 o 
   6  17   4       34.19       12.15     66.69 o 
   7  17   4        8.33        0.00     71.85 o 
  -8  18   4        0.27        0.00    161.82 o 
  -7  18   4      253.31      348.55     88.19 o 
  -6  18   4       24.76       49.04     59.03 o 
  -5  18   4      373.44      312.97     46.37 o 
  -4  18   4      844.12      828.08     78.00 o 
  -3  18   4        2.38       12.13     52.49 o 
  -2  18   4      223.52      267.06     44.18 o 
  -1  18   4       70.77       59.39     31.08 o 
   0  18   4      108.74       95.94     40.16 o 
   1  18   4      793.02      863.81     70.27 o 
   2  18   4      293.50      248.19     43.00 o 
   3  18   4      159.74      147.92     64.19 o 
   4  18   4        1.67        0.00     55.16 o 
   5  18   4       46.76       57.34     54.74 o 
   6  18   4       29.27       46.24     71.63 o 
   7  18   4       32.36        0.00     73.07 o 
  -8  19   4        3.28        0.00    151.62 o 
  -7  19   4        3.52       86.59     86.46 o 
  -6  19   4       97.57       97.04     64.03 o 
  -5  19   4       20.24        0.00     56.29 o 
  -4  19   4      281.76      256.69     47.61 o 
  -3  19   4      896.24      914.29     75.37 o 
  -2  19   4      791.29      737.99     57.26 o 
  -1  19   4       86.62      125.40     35.41 o 
   0  19   4     1662.29     1632.22     88.63 o 
   1  19   4      413.68      462.81     70.48 o 
   2  19   4        0.05        0.00     41.44 o 
   3  19   4      351.31      434.61     66.01 o 
   4  19   4       59.89       44.98     59.17 o 
   5  19   4        3.48        0.00     53.95 o 
   6  19   4      120.58      126.23     77.70 o 
   7  19   4        0.12       60.09     77.37 o 
  -7  20   4        3.58       37.71     87.13 o 
  -6  20   4      126.76      176.50     64.09 o 
  -5  20   4       84.48       76.21     57.87 o 
  -4  20   4        0.35       14.10     48.23 o 
  -3  20   4      107.67      194.95     52.00 o 
  -2  20   4     2015.90     2005.14     86.08 o 
  -1  20   4        9.09        0.00     34.80 o 
   0  20   4      180.27      254.32     71.71 o 
   1  20   4      196.53      225.96     62.76 o 
   2  20   4      867.73      964.19     89.52 o 
   3  20   4       77.36      113.51     58.97 o 
   4  20   4      164.07      133.00     62.53 o 
   5  20   4        0.00       29.21     61.59 o 
   6  20   4       10.70        0.00     74.54 o 
   7  20   4        0.89       18.25     86.95 o 
  -7  21   4        3.56        0.00     91.71 o 
  -6  21   4        0.15       67.11     66.71 o 
  -5  21   4       77.28      136.98     61.94 o 
  -4  21   4       37.23       14.08     48.05 o 
  -3  21   4        4.90       31.00     39.35 o 
  -2  21   4      266.66      255.44     42.64 o 
  -1  21   4     2401.81     2540.33    114.56 o 
   0  21   4        0.29       22.80     62.30 o 
   1  21   4      153.31       95.45     57.65 o 
   2  21   4      174.73      213.76     59.56 o 
   3  21   4       24.75       66.19     57.63 o 
   4  21   4       21.39        0.00     63.18 o 
   5  21   4        5.67        0.00     61.67 o 
   6  21   4       12.20        0.00     77.22 o 
  -7  22   4       16.76       32.14     91.08 o 
  -6  22   4       29.21       57.44     68.93 o 
  -5  22   4        3.20        0.00     64.59 o 
  -4  22   4       66.75       29.54     47.84 o 
  -3  22   4        3.60       29.48     40.01 o 
  -2  22   4     2802.20     2805.12     99.14 o 
  -1  22   4     1091.05     1115.37     61.40 o 
   0  22   4       73.76      103.07     52.22 o 
   1  22   4      249.24      194.76     59.03 o 
   2  22   4       32.08       64.49     55.62 o 
   3  22   4       18.66        0.00     60.54 o 
   4  22   4       10.35       25.13     59.90 o 
   5  22   4        0.15        0.00     64.91 o 
   6  22   4       86.26       91.42     80.42 o 
  -7  23   4       92.91       53.74     89.61 o 
  -6  23   4      154.39      182.60     77.30 o 
  -5  23   4      167.68      189.93     69.09 o 
  -4  23   4      180.97      167.80     44.07 o 
  -3  23   4       27.83       19.86     39.72 o 
  -2  23   4        0.62       14.10     39.53 o 
  -1  23   4       72.95       82.31     33.07 o 
   0  23   4      535.15      511.06     67.81 o 
   1  23   4        0.74       70.41     56.88 o 
   2  23   4        0.12        0.00     55.34 o 
   3  23   4      105.77      130.28     58.92 o 
   4  23   4      178.84       92.44     63.86 o 
   5  23   4        3.30       20.11     67.02 o 
   6  23   4      141.49      130.04     84.10 o 
  -6  24   4        0.37       48.83     81.77 o 
  -5  24   4        6.17       46.79     65.28 o 
  -4  24   4      665.71      657.47     58.37 o 
  -3  24   4      404.13      420.13     48.92 o 
  -2  24   4       99.81       76.09     40.91 o 
  -1  24   4       83.75      193.41     54.57 o 
   0  24   4        1.94       34.96     61.39 o 
   1  24   4       22.14       56.04     70.56 o 
   2  24   4       42.06       19.13     60.76 o 
   3  24   4       32.63       44.71     65.12 o 
   4  24   4        0.90       31.03     63.90 o 
   5  24   4       25.83       13.61     70.22 o 
  -6  25   4       37.93        7.63     91.67 o 
  -5  25   4      115.37      132.40     69.85 o 
  -4  25   4       33.15       16.35     53.99 o 
  -3  25   4      506.03      466.49     55.63 o 
  -2  25   4       16.82       67.69     56.33 o 
  -1  25   4       28.86       95.83     57.79 o 
   0  25   4     1844.75     1867.89    115.70 o 
   1  25   4        0.18        9.13     71.07 o 
   2  25   4      541.17      397.54     70.48 o 
   3  25   4      462.19      503.80     72.28 o 
   4  25   4       71.84       92.35     70.31 o 
   5  25   4        5.01        0.00     71.40 o 
  -6  26   4       83.45       45.06     99.44 o 
  -5  26   4        2.51       12.78     67.87 o 
  -4  26   4      136.03       91.08     60.58 o 
  -3  26   4       62.05       50.09     51.59 o 
  -2  26   4       74.78      115.56     60.62 o 
  -1  26   4       25.05        0.00     63.06 o 
   0  26   4      188.08      191.03     61.16 o 
   1  26   4       20.59       68.08     73.13 o 
   2  26   4        3.08        0.00     64.06 o 
   3  26   4       12.54        0.00     64.27 o 
   4  26   4       24.94       26.87     72.86 o 
   5  26   4       15.80        0.00     69.26 o 
  -5  27   4       67.38       45.37     75.62 o 
  -4  27   4       20.94       80.35     84.79 o 
  -3  27   4      436.40      383.57     79.38 o 
  -2  27   4      265.55      196.96     59.95 o 
  -1  27   4        1.60       12.54     58.33 o 
   0  27   4       79.66       68.69     62.36 o 
   1  27   4       29.73       91.75     64.58 o 
   2  27   4        3.40       36.78     63.89 o 
   3  27   4        0.14        2.69     65.77 o 
   4  27   4      108.02       79.15     67.94 o 
  -5  28   4       85.64       78.34     96.30 o 
  -4  28   4      116.96      137.38     85.71 o 
  -3  28   4      151.81      178.12     69.47 o 
  -2  28   4       14.16       17.00     63.43 o 
  -1  28   4       19.59       69.93     60.62 o 
   0  28   4      182.60      150.70     75.29 o 
   1  28   4       44.46       94.60     63.86 o 
   2  28   4      130.33      175.28     69.74 o 
   3  28   4        3.53       29.83     69.83 o 
   4  28   4      152.34      134.97     76.75 o 
  -4  29   4       43.30      127.69     86.64 o 
  -3  29   4        9.39       15.78     70.17 o 
  -2  29   4       74.20        0.00     74.41 o 
  -1  29   4       17.34        0.00     61.83 o 
   0  29   4        3.63        0.00     64.43 o 
   1  29   4       81.90       20.52     68.63 o 
   2  29   4      316.61      289.95     78.52 o 
   3  29   4       23.72       25.14     70.86 o 
  -4  30   4       12.01        8.64     99.18 o 
  -3  30   4       53.89       72.12     79.24 o 
  -2  30   4        1.01        0.00     74.82 o 
  -1  30   4       16.76       37.59     64.90 o 
   0  30   4        3.35        1.95     68.44 o 
   1  30   4        1.42        0.00     69.04 o 
   2  30   4        6.51        0.00     87.13 o 
   3  30   4       15.77        2.58     74.54 o 
  -3  31   4       24.68       97.21     86.08 o 
  -2  31   4        6.07       67.31     87.31 o 
  -1  31   4       11.60        0.00     81.29 o 
   0  31   4        1.19       10.87     68.19 o 
   1  31   4       51.59       85.36     85.50 o 
   2  31   4      315.47      285.88     77.12 o 
  -1  32   4       42.36        0.00     90.36 o 
   0  32   4        0.03       68.00     83.47 o 
   1  32   4        4.49       42.23     70.03 o 
  -9   0   5       12.96      200.70    157.17 o 
  -7   0   5      148.84       23.19     88.63 o 
  -5   0   5      202.22      179.77     43.44 o 
  -3   0   5     2400.93     2520.32     86.23 o 
  -1   0   5     2970.11     3014.76     91.15 o 
   1   0   5       24.42       25.52     28.53 o 
   3   0   5       19.23       31.37     28.00 o 
   5   0   5      375.22      406.11     52.28 o 
   7   0   5       56.97      174.77     74.27 o 
  -9   1   5        0.15       14.92     99.21 o 
  -8   1   5       34.62       61.49     90.67 o 
  -7   1   5      159.45      174.65     64.29 o 
  -6   1   5        9.89        8.99     64.76 o 
  -5   1   5        3.79        4.36     27.84 o 
  -4   1   5      185.09      186.36     27.97 o 
  -3   1   5     1134.43     1150.21     46.44 o 
  -2   1   5       13.39        7.57     22.87 o 
  -1   1   5      145.48      182.28     29.89 o 
   0   1   5       44.79       53.04     19.83 o 
   1   1   5     4418.61     4560.77     82.82 o 
   2   1   5      235.99      279.82     21.40 o 
   3   1   5     4455.27     4690.96    106.11 o 
   4   1   5     2404.97     2441.74     53.01 o 
   5   1   5       43.29       28.22     28.71 o 
   6   1   5       64.40       65.40     37.15 o 
   7   1   5       61.96       25.05     55.54 o 
   8   1   5        8.44       46.36     83.75 o 
  -9   2   5       19.23        0.00    102.50 o 
  -8   2   5       22.79        7.18     93.15 o 
  -7   2   5       72.90       58.43     61.07 o 
  -6   2   5       76.39       57.19     57.57 o 
  -5   2   5      208.53      269.92     30.82 o 
  -4   2   5      843.99      796.78     41.37 o 
  -3   2   5       59.44       45.26     23.16 o 
  -2   2   5     1015.25     1029.19     38.78 o 
  -1   2   5     1833.40     1886.73     63.14 o 
   0   2   5      608.77      528.61     30.95 o 
   1   2   5     5544.86     5979.65    111.70 o 
   2   2   5        0.23        0.00     16.13 o 
   3   2   5      589.37      650.71     31.26 o 
   4   2   5        7.77       27.03     21.47 o 
   5   2   5      598.99      609.85     40.54 o 
   6   2   5       10.78       12.91     33.45 o 
   7   2   5       81.37      130.00     59.55 o 
   8   2   5       84.79       75.68     75.44 o 
  -9   3   5        2.34        0.00    132.80 o 
  -8   3   5      142.16      170.36    115.19 o 
  -7   3   5        9.96        0.00     76.89 o 
  -6   3   5       83.07       87.93     56.50 o 
  -5   3   5       40.67       59.11     25.10 o 
  -4   3   5        6.53        0.00     26.04 o 
  -3   3   5      108.90      149.51     26.03 o 
  -2   3   5       36.26       14.15     24.84 o 
  -1   3   5      771.26      816.75     48.13 o 
   0   3   5     3248.55     3493.62     91.37 o 
   1   3   5     7028.50     7299.15    118.23 o 
   2   3   5      474.89      558.64     30.26 o 
   3   3   5     2364.49     2324.74     50.94 o 
   4   3   5      390.76      372.37     24.63 o 
   5   3   5       48.33       35.49     26.01 o 
   6   3   5        0.20       17.98     36.09 o 
   7   3   5        0.01        0.00     60.51 o 
   8   3   5       20.19        0.00     84.54 o 
  -9   4   5        0.40       12.78    118.43 o 
  -8   4   5       10.09       41.58    140.32 o 
  -7   4   5        3.58       10.52     83.02 o 
  -6   4   5      199.09      141.60     69.92 o 
  -5   4   5       59.78       56.72     27.27 o 
  -4   4   5       38.12       61.68     26.56 o 
  -3   4   5     6054.75     6183.02    108.54 o 
  -2   4   5      334.78      360.93     34.28 o 
  -1   4   5        3.18       16.62     24.96 o 
   0   4   5     2851.67     3087.18     85.61 o 
   1   4   5       23.97       35.24     30.66 o 
   2   4   5     2034.06     2203.19     55.63 o 
   3   4   5       23.07       15.49     21.48 o 
   4   4   5       84.93       85.22     21.08 o 
   5   4   5        0.24        0.00     26.81 o 
   6   4   5      234.77      236.30     38.88 o 
   7   4   5       64.12       50.96     55.12 o 
   8   4   5       27.94        0.00     92.38 o 
  -9   5   5        5.86        2.28    114.66 o 
  -8   5   5        7.02        0.00    131.26 o 
  -7   5   5        0.07       72.57     78.69 o 
  -6   5   5      503.31      501.93     51.73 o 
  -5   5   5      169.59      196.51     33.19 o 
  -4   5   5       11.75       12.97     29.72 o 
  -3   5   5     1460.71     1485.97     54.50 o 
  -2   5   5       59.52        0.61     30.61 o 
  -1   5   5     5077.10     5366.67    125.26 o 
   0   5   5        1.64       24.35     30.80 o 
   1   5   5      141.23      129.46     29.76 o 
   2   5   5     1929.94     2029.15     52.72 o 
   3   5   5      206.84      265.97     23.28 o 
   4   5   5        8.27        1.53     24.65 o 
   5   5   5        2.95        0.00     28.67 o 
   6   5   5      721.06      687.14     56.49 o 
   7   5   5        7.07       23.61     54.88 o 
   8   5   5       21.82        0.00     89.64 o 
  -9   6   5       54.94       66.85    121.79 o 
  -8   6   5       20.88       57.03    131.41 o 
  -7   6   5        1.91        0.00     83.81 o 
  -6   6   5       62.75       76.21     34.87 o 
  -5   6   5      109.10      148.21     32.12 o 
  -4   6   5      108.51      100.02     36.80 o 
  -3   6   5       33.98       20.09     29.63 o 
  -2   6   5     1517.18     1484.92     60.53 o 
  -1   6   5     1508.32     1580.16     89.32 o 
   0   6   5        0.79       16.09     18.22 o 
   1   6   5     2671.57     2602.06     72.71 o 
   2   6   5      926.94      947.07     39.74 o 
   3   6   5     1458.67     1396.81     50.61 o 
   4   6   5      134.22       98.48     25.11 o 
   5   6   5      549.09      674.66     51.83 o 
   6   6   5      131.61      123.62     37.14 o 
   7   6   5       90.25      153.55     58.42 o 
   8   6   5       10.92       26.21     83.52 o 
  -9   7   5       18.91        0.00    132.22 o 
  -8   7   5        3.71        0.00    145.51 o 
  -7   7   5       96.32       81.06     86.67 o 
  -6   7   5        9.94       11.47     36.62 o 
  -5   7   5        5.17        0.00     43.88 o 
  -4   7   5       25.21       44.80     35.99 o 
  -3   7   5       28.44        9.01     34.90 o 
  -2   7   5      180.84      204.88     34.23 o 
  -1   7   5    14574.11    15949.55    187.83 o 
   0   7   5       32.56       45.30     21.97 o 
   1   7   5     2301.53     2397.35     69.90 o 
   2   7   5       30.32       33.42     14.89 o 
   3   7   5      105.24       59.52     21.65 o 
   4   7   5        3.65       20.08     28.25 o 
   5   7   5      590.16      664.75     48.75 o 
   6   7   5      235.38      193.07     43.12 o 
   7   7   5       58.34       39.32     60.19 o 
   8   7   5        5.35        0.00    113.76 o 
  -9   8   5       53.25        0.00    120.09 o 
  -8   8   5        3.19       21.07    133.52 o 
  -7   8   5       20.48       55.43     79.21 o 
  -6   8   5      148.63       97.53     34.06 o 
  -5   8   5       47.53       44.66     36.71 o 
  -4   8   5     1018.87     1038.01     59.65 o 
  -3   8   5       30.76        4.24     29.20 o 
  -2   8   5       40.29       28.99     28.37 o 
  -1   8   5       23.76       26.95     25.04 o 
   0   8   5      198.54      217.82     27.71 o 
   1   8   5      164.66      185.83     29.19 o 
   2   8   5      251.95      251.22     20.63 o 
   3   8   5       60.18       46.95     21.62 o 
   4   8   5      159.91      136.82     27.15 o 
   5   8   5      253.74      230.88     37.47 o 
   6   8   5       86.62       86.96     49.84 o 
   7   8   5      203.71      286.64     74.59 o 
   8   8   5       85.01       15.54     92.26 o 
  -9   9   5        2.90       30.11    175.00 o 
  -8   9   5        1.02        0.00    153.35 o 
  -7   9   5       49.20       64.16     78.55 o 
  -6   9   5       69.16       51.88     35.32 o 
  -5   9   5      252.80      231.57     43.40 o 
  -4   9   5        0.08       20.01     32.65 o 
  -3   9   5       64.14       44.10     30.52 o 
  -2   9   5     1941.55     1884.68     88.40 o 
  -1   9   5      400.22      361.58     29.70 o 
   0   9   5      902.55     1060.21     45.79 o 
   1   9   5      349.22      339.86     32.47 o 
   2   9   5     1088.72     1132.04     43.69 o 
   3   9   5      971.51      924.38     39.46 o 
   4   9   5      166.71      189.64     29.05 o 
   5   9   5       38.37       44.78     34.94 o 
   6   9   5        7.18        0.00     54.91 o 
   7   9   5       21.10       45.95     59.62 o 
   8   9   5        0.87        0.00    104.69 o 
  -9  10   5       22.72       52.75    130.10 o 
  -8  10   5        0.48        0.00    131.28 o 
  -7  10   5        1.87        0.00     78.62 o 
  -6  10   5      855.47      846.61     59.89 o 
  -5  10   5      230.25      253.28     44.54 o 
  -4  10   5        3.44        0.00     32.06 o 
  -3  10   5     1681.93     1657.18     64.07 o 
  -2  10   5      112.81      149.65     44.26 o 
  -1  10   5     1856.20     2005.89     84.16 o 
   0  10   5      110.75       99.91     21.56 o 
   1  10   5      893.97      919.25     46.67 o 
   2  10   5      472.05      506.80     30.15 o 
   3  10   5      108.75      105.76     24.04 o 
   4  10   5       33.38       94.47     28.06 o 
   5  10   5      197.21      207.79     43.47 o 
   6  10   5       63.58       45.54     50.12 o 
   7  10   5        9.91       16.87     65.57 o 
   8  10   5       46.01        0.00    106.61 o 
  -9  11   5       10.36       33.41    174.43 o 
  -8  11   5       34.90      218.77    145.90 o 
  -7  11   5        5.56       23.34     78.63 o 
  -6  11   5        2.16       66.18     46.29 o 
  -5  11   5       62.93       38.20     41.77 o 
  -4  11   5      186.74      197.87     35.12 o 
  -3  11   5      275.03      301.02     35.46 o 
  -2  11   5       69.19       88.06     37.05 o 
  -1  11   5      812.58      796.97     63.56 o 
   0  11   5      111.46       94.22     14.86 o 
   1  11   5     2314.49     2630.80    100.73 o 
   2  11   5       25.63       63.36     25.37 o 
   3  11   5      347.16      345.70     28.53 o 
   4  11   5     2975.65     3149.43     81.45 o 
   5  11   5      823.23      862.75     63.74 o 
   6  11   5      132.52      128.09     64.00 o 
   7  11   5        3.41       13.63     66.89 o 
   8  11   5        1.51       14.86    104.00 o 
  -9  12   5        0.03        0.00    162.84 o 
  -8  12   5       21.23        0.00    135.81 o 
  -7  12   5        4.33       38.29     77.05 o 
  -6  12   5       79.86       84.70     52.04 o 
  -5  12   5       16.33       36.02     40.66 o 
  -4  12   5      752.35      819.69     51.68 o 
  -3  12   5     1645.02     1632.09     60.10 o 
  -2  12   5       45.40       41.99     37.91 o 
  -1  12   5       33.91       55.29     34.47 o 
   0  12   5      511.46      511.34     25.32 o 
   1  12   5     2778.58     2795.70     85.26 o 
   2  12   5       32.66       50.33     22.64 o 
   3  12   5      240.05      200.17     22.03 o 
   4  12   5      249.94      232.78     39.08 o 
   5  12   5      585.05      616.52     66.93 o 
   6  12   5       67.50       97.19     68.46 o 
   7  12   5       51.07       30.78     67.13 o 
   8  12   5        0.08        0.00    112.00 o 
  -9  13   5       55.86       13.37    169.67 o 
  -8  13   5       38.70       51.09    138.51 o 
  -7  13   5       64.78      156.01     79.72 o 
  -6  13   5       41.64       30.43     51.02 o 
  -5  13   5       33.98       19.54     52.07 o 
  -4  13   5      502.66      508.12     45.57 o 
  -3  13   5      307.28      260.29     30.14 o 
  -2  13   5       93.16       84.55     38.41 o 
  -1  13   5        4.47        0.00     33.10 o 
   0  13   5      488.84      555.70     67.37 o 
   1  13   5     2498.32     2521.55     92.53 o 
   2  13   5      612.48      622.13     43.64 o 
   3  13   5     1020.39      969.10     58.69 o 
   4  13   5      651.75      627.94     55.14 o 
   5  13   5       68.02      100.38     52.63 o 
   6  13   5        2.80       89.25     73.50 o 
   7  13   5       14.40       23.32     69.30 o 
  -8  14   5       45.25        0.00    159.66 o 
  -7  14   5        9.58       50.59     80.18 o 
  -6  14   5       29.46       23.46     54.60 o 
  -5  14   5       93.99       64.59     55.39 o 
  -4  14   5      100.20       27.70     54.39 o 
  -3  14   5      986.16      902.00     48.07 o 
  -2  14   5        8.18       30.84     40.27 o 
  -1  14   5      996.76      959.02     58.54 o 
   0  14   5      904.14      946.13     95.77 o 
   1  14   5        0.16       19.76     29.84 o 
   2  14   5     1421.33     1245.99     67.55 o 
   3  14   5     1323.33     1425.45     97.51 o 
   4  14   5       87.37       68.79     58.88 o 
   5  14   5        0.18       31.26     56.73 o 
   6  14   5      255.73      390.44     67.44 o 
   7  14   5        1.57       19.83     70.14 o 
  -8  15   5       31.86        0.00    146.96 o 
  -7  15   5       12.85        0.00     95.26 o 
  -6  15   5        0.31        0.00     54.29 o 
  -5  15   5      211.82      168.66     56.84 o 
  -4  15   5      408.42      453.52     63.12 o 
  -3  15   5       28.46       15.69     17.95 o 
  -2  15   5       10.48        0.00     46.54 o 
  -1  15   5     1064.36     1080.81     57.37 o 
   0  15   5      581.44      666.31     84.98 o 
   1  15   5       70.12      102.85     27.22 o 
   2  15   5     1288.84     1226.23     46.50 o 
   3  15   5       56.35       78.23     57.51 o 
   4  15   5      172.69      128.32     55.37 o 
   5  15   5       28.62       65.38     56.64 o 
   6  15   5        0.04       26.36     70.43 o 
   7  15   5        2.09       13.71     67.84 o 
  -8  16   5       34.42        0.00    123.27 o 
  -7  16   5       11.67       41.58     80.75 o 
  -6  16   5       23.88       40.28     55.73 o 
  -5  16   5      100.36       39.74     58.12 o 
  -4  16   5      710.44      683.41     75.66 o 
  -3  16   5       29.22       33.58     50.92 o 
  -2  16   5      476.49      422.46     54.42 o 
  -1  16   5        7.66        6.46     30.64 o 
   0  16   5     1295.11     1272.74    108.10 o 
   1  16   5      270.01      257.99     39.13 o 
   2  16   5      277.24      240.33     47.00 o 
   3  16   5     3020.70     3053.38    139.12 o 
   4  16   5      222.72      217.32     58.63 o 
   5  16   5      186.64      212.79     58.82 o 
   6  16   5        7.38       21.05     64.28 o 
   7  16   5        9.80        0.00     76.05 o 
  -8  17   5        4.59        7.54    115.42 o 
  -7  17   5       43.16       57.46     86.83 o 
  -6  17   5        9.20       36.40     62.48 o 
  -5  17   5      256.92      265.45     60.53 o 
  -4  17   5      280.95      204.71     60.69 o 
  -3  17   5       72.16       98.33     54.17 o 
  -2  17   5       49.57       37.29     43.98 o 
  -1  17   5      355.24      370.43     37.73 o 
   0  17   5      440.05      344.49     50.51 o 
   1  17   5      828.59      761.29     47.14 o 
   2  17   5      148.95      167.93     43.72 o 
   3  17   5      160.48      121.86     61.26 o 
   4  17   5       64.29       45.79     60.38 o 
   5  17   5       61.98       47.55     61.92 o 
   6  17   5       23.62       11.92     70.47 o 
   7  17   5       24.74        4.66     78.33 o 
  -8  18   5        2.16        0.00    125.51 o 
  -7  18   5        3.94       68.06     91.01 o 
  -6  18   5      139.21      178.45     60.20 o 
  -5  18   5       15.33        9.17     60.12 o 
  -4  18   5        4.62        0.00     62.09 o 
  -3  18   5      363.55      314.98     59.50 o 
  -2  18   5      741.36      792.49     76.59 o 
  -1  18   5      204.88      211.24     33.32 o 
   0  18   5      467.96      423.43     54.26 o 
   1  18   5      146.22      181.08     64.08 o 
   2  18   5      422.48      463.89     75.78 o 
   3  18   5      308.12      289.31     65.51 o 
   4  18   5      307.41      198.33     66.27 o 
   5  18   5        4.96       47.22     61.10 o 
   6  18   5      171.99      148.26     68.45 o 
   7  18   5       10.46       73.65     83.19 o 
  -7  19   5       28.07       86.17     90.14 o 
  -6  19   5       40.44       27.07     59.96 o 
  -5  19   5        0.42        0.00     60.01 o 
  -4  19   5       56.84       32.65     60.76 o 
  -3  19   5       21.39       24.32     52.07 o 
  -2  19   5      598.35      537.84     53.14 o 
  -1  19   5      651.36      668.84     49.86 o 
   0  19   5      499.00      518.17     84.36 o 
   1  19   5     1811.98     1780.69    117.01 o 
   2  19   5      338.86      289.13     64.85 o 
   3  19   5       43.41       89.02     64.51 o 
   4  19   5       10.83       49.64     65.42 o 
   5  19   5       35.27        0.00     63.71 o 
   6  19   5        9.26        0.00     71.66 o 
  -7  20   5       24.71        6.28     92.32 o 
  -6  20   5       31.22       58.60     66.54 o 
  -5  20   5        3.08        3.97     58.11 o 
  -4  20   5      145.03      250.55     62.12 o 
  -3  20   5      181.32      197.42     51.18 o 
  -2  20   5      223.26      236.38     47.53 o 
  -1  20   5      522.55      556.70     47.80 o 
   0  20   5      140.13      133.62     72.07 o 
   1  20   5      269.09      176.46     63.37 o 
   2  20   5       17.70       35.57     65.64 o 
   3  20   5        0.78        0.00     65.24 o 
   4  20   5        6.88        0.00     61.82 o 
   5  20   5      401.31      322.18     70.42 o 
   6  20   5       25.22       51.98     75.75 o 
  -7  21   5       18.00       68.25     91.82 o 
  -6  21   5       22.59       52.39     67.02 o 
  -5  21   5      157.63      199.99     65.75 o 
  -4  21   5      842.32      828.79     79.91 o 
  -3  21   5      814.18      881.45     67.49 o 
  -2  21   5     2788.34     2593.55     98.52 o 
  -1  21   5      494.96      480.43     73.55 o 
   0  21   5      500.47      403.87     84.45 o 
   1  21   5       91.23      119.07     82.22 o 
   2  21   5      158.44      213.79     72.03 o 
   3  21   5       17.00       55.35     67.38 o 
   4  21   5       53.04       77.03     60.13 o 
   5  21   5       95.19      144.26     64.42 o 
   6  21   5        0.93       58.28     76.00 o 
  -7  22   5        4.43       35.16     95.30 o 
  -6  22   5        2.97       34.83     85.46 o 
  -5  22   5      237.03      292.44     70.61 o 
  -4  22   5      159.54      202.33     52.10 o 
  -3  22   5       15.16       12.45     44.19 o 
  -2  22   5        7.87        5.05     39.95 o 
  -1  22   5       53.18        3.91     65.85 o 
   0  22   5      431.01      538.60     75.22 o 
   1  22   5      587.34      620.38     91.61 o 
   2  22   5        3.52        5.67     69.03 o 
   3  22   5       55.39       51.97     58.09 o 
   4  22   5        2.20        0.00     62.66 o 
   5  22   5      154.93      112.41     66.61 o 
   6  22   5       35.13        0.00     85.08 o 
  -6  23   5        1.75       38.69     83.88 o 
  -5  23   5       36.66        0.00     66.65 o 
  -4  23   5       40.10       62.09     46.34 o 
  -3  23   5        7.25        0.00     43.45 o 
  -2  23   5      131.41      112.12     51.73 o 
  -1  23   5      313.88      270.34     67.25 o 
   0  23   5      443.38      354.64     75.58 o 
   1  23   5      628.79      649.78     98.10 o 
   2  23   5        5.48      101.91     63.05 o 
   3  23   5      206.72      182.53     64.92 o 
   4  23   5       28.81       24.98     68.00 o 
   5  23   5       16.01       88.96     72.03 o 
  -6  24   5       34.57       17.55     87.58 o 
  -5  24   5      124.24      152.85     73.13 o 
  -4  24   5      574.29      577.10     55.26 o 
  -3  24   5       31.45        0.00     53.04 o 
  -2  24   5      374.44      423.79     66.02 o 
  -1  24   5        0.04        0.00     56.74 o 
   0  24   5     1159.57     1195.85     92.41 o 
   1  24   5      234.95      273.10     70.57 o 
   2  24   5        1.61       49.55     61.93 o 
   3  24   5       42.90      171.07     64.54 o 
   4  24   5       29.76       26.82     64.35 o 
   5  24   5        5.83        0.00     73.00 o 
  -6  25   5       34.71        0.00     95.95 o 
  -5  25   5       23.36       64.13     65.71 o 
  -4  25   5       71.15       62.62     52.22 o 
  -3  25   5       22.88       65.06     55.73 o 
  -2  25   5       62.38       76.52     56.05 o 
  -1  25   5      618.00      626.98     73.98 o 
   0  25   5      199.92      262.14     64.06 o 
   1  25   5        8.91       37.19     71.67 o 
   2  25   5      179.50      231.27     69.48 o 
   3  25   5       10.85        0.00     67.33 o 
   4  25   5      141.03      176.48     75.11 o 
   5  25   5        0.11       19.24     70.58 o 
  -5  26   5        0.04        0.00     94.46 o 
  -4  26   5        1.10        0.00     88.60 o 
  -3  26   5      131.09      115.72     55.05 o 
  -2  26   5       11.48        9.70     55.13 o 
  -1  26   5       87.14      192.28     67.73 o 
   0  26   5      114.28      100.66     65.00 o 
   1  26   5       32.00        0.00     71.22 o 
   2  26   5      229.21      250.50     72.12 o 
   3  26   5      224.25      358.65     74.39 o 
   4  26   5        5.24       77.24     73.07 o 
  -5  27   5       50.11      162.31     97.27 o 
  -4  27   5      204.64      184.63     85.23 o 
  -3  27   5       35.82       46.16     60.80 o 
  -2  27   5       78.58      130.33     54.36 o 
  -1  27   5      115.88       80.19     65.62 o 
   0  27   5       67.51       65.99     61.64 o 
   1  27   5      170.77      216.27     71.22 o 
   2  27   5      230.33      272.66     74.02 o 
   3  27   5       19.22       92.28     71.09 o 
   4  27   5      140.43      100.77     80.03 o 
  -4  28   5        4.72        0.00     97.70 o 
  -3  28   5       15.82        0.00     74.29 o 
  -2  28   5       93.68      163.92     57.38 o 
  -1  28   5      150.07       77.99     64.00 o 
   0  28   5        8.29        0.00     64.06 o 
   1  28   5       61.35       44.43     70.58 o 
   2  28   5      596.87      501.75     87.51 o 
   3  28   5       90.24      100.76     80.07 o 
  -4  29   5       26.37        8.42    100.78 o 
  -3  29   5       22.79       66.36     79.78 o 
  -2  29   5        0.02        8.08     60.40 o 
  -1  29   5        6.13        0.00     66.05 o 
   0  29   5        1.09        0.00     67.07 o 
   1  29   5      115.53      254.69     74.57 o 
   2  29   5       39.33      139.41     87.89 o 
   3  29   5        7.43       68.87     85.35 o 
  -3  30   5        0.08       57.22     87.88 o 
  -2  30   5       28.48        0.00     77.83 o 
  -1  30   5       37.82        5.04     69.21 o 
   0  30   5        0.03        0.00     71.43 o 
   1  30   5       14.50       82.56     72.49 o 
   2  30   5      307.50      284.62     97.95 o 
  -2  31   5       87.70       64.48     78.82 o 
  -1  31   5        0.86       57.92     74.04 o 
   0  31   5       28.29        0.00     78.18 o 
   1  31   5       37.57       47.20     80.99 o 
  -8   0   6       11.28       83.08     89.44 o 
  -6   0   6      335.76      504.34    100.96 o 
  -4   0   6     2216.60     2314.53    122.43 o 
  -2   0   6     2385.12     2467.72    159.56 o 
   0   0   6     2819.90     2958.14    105.89 o 
   2   0   6      799.92      852.17     48.90 o 
   4   0   6       67.14       78.08     41.77 o 
   6   0   6        9.89       16.92     46.14 o 
   8   0   6       80.98        9.73    153.43 o 
  -9   1   6       17.22       22.13    108.55 o 
  -8   1   6       32.53       46.55     82.00 o 
  -7   1   6        0.64        0.00     76.10 o 
  -6   1   6      109.38      107.70     66.02 o 
  -5   1   6      177.18      139.02     29.63 o 
  -4   1   6      696.77      691.48     54.43 o 
  -3   1   6       42.12       50.72     37.48 o 
  -2   1   6      192.75      159.12     30.48 o 
  -1   1   6       78.94       27.12     30.48 o 
   0   1   6       41.76       58.47     28.50 o 
   1   1   6      187.83      134.06     56.03 o 
   2   1   6     1112.54     1168.15     50.21 o 
   3   1   6      678.40      663.31     34.53 o 
   4   1   6      432.40      421.64     33.79 o 
   5   1   6      281.84      248.87     33.55 o 
   6   1   6       12.93       15.48     34.09 o 
   7   1   6        9.86        0.00     55.84 o 
   8   1   6        8.55       29.23     97.61 o 
  -9   2   6       40.89       11.16    131.45 o 
  -8   2   6        1.86        0.00     86.74 o 
  -7   2   6       21.52        0.00     75.10 o 
  -6   2   6       78.84      100.87     61.09 o 
  -5   2   6        1.05        0.00     29.83 o 
  -4   2   6      964.90      953.10     67.29 o 
  -3   2   6     1089.08     1010.54     56.02 o 
  -2   2   6     2605.62     2599.92     71.59 o 
  -1   2   6      291.26      265.44     32.05 o 
   0   2   6      115.16      115.49     22.19 o 
   1   2   6       19.38       13.31     36.89 o 
   2   2   6      754.50      791.75     39.62 o 
   3   2   6       25.88       34.79     22.94 o 
   4   2   6      408.13      365.86     31.63 o 
   5   2   6       34.34        1.68     30.73 o 
   6   2   6        0.01        0.00     35.06 o 
   7   2   6       35.63        5.47     58.26 o 
   8   2   6       25.75       93.14    101.77 o 
  -9   3   6       37.07       42.89    125.42 o 
  -8   3   6        0.70      109.47     87.34 o 
  -7   3   6       94.35       69.75    104.05 o 
  -6   3   6       18.06        9.87     67.21 o 
  -5   3   6      277.96      238.58     37.49 o 
  -4   3   6     1821.38     1806.31     82.43 o 
  -3   3   6      282.47      280.22     38.93 o 
  -2   3   6     1175.98     1157.46     50.85 o 
  -1   3   6     2701.38     2771.08     72.74 o 
   0   3   6      513.69      470.08     48.08 o 
   1   3   6      114.18       62.65     30.06 o 
   2   3   6     1483.35     1496.08     50.15 o 
   3   3   6      155.60      156.57     23.82 o 
   4   3   6      681.84      728.96     40.58 o 
   5   3   6      321.10      323.21     32.28 o 
   6   3   6        0.03        0.00     33.93 o 
   7   3   6       36.21       64.84     59.63 o 
   8   3   6       79.50       75.00     80.87 o 
  -9   4   6       15.82        0.00    108.89 o 
  -8   4   6        5.84        2.46     94.29 o 
  -7   4   6        5.81        0.00     88.94 o 
  -6   4   6        3.75        0.00     40.74 o 
  -5   4   6       37.86        7.75     35.75 o 
  -4   4   6     1602.46     1587.18    102.90 o 
  -3   4   6      288.24      347.50     37.96 o 
  -2   4   6      147.81      116.48     29.57 o 
  -1   4   6      305.29      267.32     34.44 o 
   0   4   6     1236.73     1409.58     68.68 o 
   1   4   6      625.56      758.40     49.99 o 
   2   4   6        0.06       24.75     25.09 o 
   3   4   6      186.53      180.07     28.74 o 
   4   4   6       35.84        0.00     30.93 o 
   5   4   6      274.69      259.66     30.27 o 
   6   4   6       73.08      106.17     38.44 o 
   7   4   6      102.36      146.35     75.85 o 
   8   4   6       21.92       16.80     79.02 o 
  -9   5   6       19.15        0.00    123.87 o 
  -8   5   6       10.23        0.00     94.08 o 
  -7   5   6      269.30      291.51     81.38 o 
  -6   5   6       38.82       19.66     46.01 o 
  -5   5   6      257.06      296.05     39.70 o 
  -4   5   6        0.22        0.00     41.10 o 
  -3   5   6       36.02       21.98     30.95 o 
  -2   5   6       17.74       16.81     30.78 o 
  -1   5   6     2039.89     2060.84     60.26 o 
   0   5   6       11.04       17.94     31.41 o 
   1   5   6        0.04       18.16     29.79 o 
   2   5   6       93.58       88.30     25.80 o 
   3   5   6       23.52       26.05     27.77 o 
   4   5   6       97.90       80.96     30.21 o 
   5   5   6       68.48       27.33     31.69 o 
   6   5   6       46.78       57.75     39.98 o 
   7   5   6      107.36      104.46     59.02 o 
   8   5   6        5.62       11.69    122.15 o 
  -9   6   6       14.76        0.00    154.69 o 
  -8   6   6       29.93       74.61     95.50 o 
  -7   6   6        1.77       90.66     80.11 o 
  -6   6   6       46.16       51.60     45.17 o 
  -5   6   6       72.53       71.83     51.85 o 
  -4   6   6      162.81      139.79     45.24 o 
  -3   6   6        7.62       29.58     29.47 o 
  -2   6   6       11.56        2.19     30.35 o 
  -1   6   6       71.89       76.67     30.38 o 
   0   6   6      458.33      486.20     48.91 o 
   1   6   6     1343.48     1400.68     59.35 o 
   2   6   6      659.66      679.14     37.09 o 
   3   6   6      166.85      194.64     29.30 o 
   4   6   6      182.78      232.26     34.43 o 
   5   6   6      241.13      279.60     35.01 o 
   6   6   6      878.64      908.87     63.45 o 
   7   6   6       63.84       92.09     57.98 o 
   8   6   6       47.42       48.29    105.40 o 
  -9   7   6       22.64      117.11    152.49 o 
  -8   7   6        2.21        0.00     92.73 o 
  -7   7   6       27.48        8.26     75.16 o 
  -6   7   6      192.50      160.55     48.65 o 
  -5   7   6       41.15        5.01     51.75 o 
  -4   7   6      548.65      548.67     66.87 o 
  -3   7   6      105.48       96.19     41.69 o 
  -2   7   6     1036.67      970.99     53.58 o 
  -1   7   6      424.92      395.77     42.32 o 
   0   7   6      924.43      940.00     42.08 o 
   1   7   6      980.68      886.55     60.41 o 
   2   7   6      119.38      122.79     31.13 o 
   3   7   6       64.03       55.09     27.16 o 
   4   7   6      112.50      119.23     33.87 o 
   5   7   6        9.03        3.86     34.00 o 
   6   7   6        1.29        0.00     45.24 o 
   7   7   6       35.95       52.43     72.09 o 
   8   7   6        9.25        0.00    100.44 o 
  -9   8   6       71.74      285.75    384.49 o 
  -8   8   6      101.25      130.60     95.60 o 
  -7   8   6        5.63        0.00     74.91 o 
  -6   8   6       40.14       59.43     39.87 o 
  -5   8   6       72.73       60.14     47.97 o 
  -4   8   6      307.82      395.71     63.94 o 
  -3   8   6        0.05        0.00     39.35 o 
  -2   8   6     1346.68     1491.73     64.36 o 
  -1   8   6      551.09      490.17     42.88 o 
   0   8   6        7.23       27.87     26.35 o 
   1   8   6      232.22      248.94     34.17 o 
   2   8   6       70.31       54.87     28.75 o 
   3   8   6      243.84      248.84     23.39 o 
   4   8   6        1.32        0.00     32.94 o 
   5   8   6        9.51        3.67     35.03 o 
   6   8   6      196.12      201.68     54.48 o 
   7   8   6      582.19      477.16     77.31 o 
  -9   9   6        1.69        0.00    163.33 o 
  -8   9   6       48.72        0.00     93.48 o 
  -7   9   6      110.76       84.02     82.00 o 
  -6   9   6       13.58       12.07     42.57 o 
  -5   9   6       66.73       49.93     40.42 o 
  -4   9   6       30.42       34.47     34.85 o 
  -3   9   6       30.22       29.52     44.36 o 
  -2   9   6      246.38      237.78     35.88 o 
  -1   9   6     1412.46     1310.35     58.22 o 
   0   9   6      841.79      873.25     44.44 o 
   1   9   6      209.43      200.57     33.51 o 
   2   9   6      168.50      122.50     29.02 o 
   3   9   6      229.32      255.65     25.18 o 
   4   9   6      249.80      222.27     36.62 o 
   5   9   6        0.13        9.11     42.41 o 
   6   9   6       29.67      109.45     64.49 o 
   7   9   6       12.40       62.39     72.86 o 
  -9  10   6        1.25      464.28    322.02 o 
  -8  10   6        4.91        0.00     92.24 o 
  -7  10   6       57.39       35.50     88.47 o 
  -6  10   6      439.61      362.49     47.57 o 
  -5  10   6        3.30        8.07     41.45 o 
  -4  10   6      141.17      152.04     34.58 o 
  -3  10   6       94.24       65.89     49.09 o 
  -2  10   6      724.12      841.85     66.76 o 
  -1  10   6      739.60      753.64     43.96 o 
   0  10   6        0.13       11.80     21.62 o 
   1  10   6       44.53       31.88     24.79 o 
   2  10   6        3.88        0.00     26.30 o 
   3  10   6        1.66       20.70     24.72 o 
   4  10   6      606.98      594.41     45.63 o 
   5  10   6      105.22       44.57     55.08 o 
   6  10   6        5.41       44.82     65.90 o 
   7  10   6      115.86       59.19     75.41 o 
  -9  11   6       13.07       55.54    173.42 o 
  -8  11   6       31.63        0.00    108.00 o 
  -7  11   6       55.55       48.54     84.97 o 
  -6  11   6       11.05        0.00     43.18 o 
  -5  11   6      342.88      337.83     49.56 o 
  -4  11   6        0.20       18.08     34.09 o 
  -3  11   6       30.07       51.28     45.40 o 
  -2  11   6       10.66       38.53     41.87 o 
  -1  11   6      102.24      108.32     42.08 o 
   0  11   6      279.74      286.15     31.80 o 
   1  11   6     2760.59     2677.16     96.44 o 
   2  11   6      379.60      352.56     26.07 o 
   3  11   6      850.32      828.41     45.09 o 
   4  11   6      464.36      356.00     45.78 o 
   5  11   6      129.74      131.80     53.89 o 
   6  11   6       50.78       18.20     74.29 o 
   7  11   6       18.38       57.56     73.20 o 
  -8  12   6       22.15        0.00    129.19 o 
  -7  12   6      261.56      300.93     90.88 o 
  -6  12   6      266.79      188.04     54.02 o 
  -5  12   6        2.88       11.82     44.87 o 
  -4  12   6      201.62      168.85     47.10 o 
  -3  12   6      869.07      929.72     66.70 o 
  -2  12   6        2.41       15.50     39.95 o 
  -1  12   6        8.93       13.83     42.76 o 
   0  12   6      373.44      382.29     48.62 o 
   1  12   6      876.07      864.44     52.61 o 
   2  12   6      366.32      345.69     32.92 o 
   3  12   6       28.74       37.73     31.89 o 
   4  12   6      139.82       83.24     58.73 o 
   5  12   6      123.18      192.56     57.24 o 
   6  12   6        0.20       93.12     71.37 o 
   7  12   6       36.06       45.16     78.12 o 
  -8  13   6        1.25       58.29    111.98 o 
  -7  13   6       31.78        0.00     88.67 o 
  -6  13   6       40.88        0.71     55.21 o 
  -5  13   6      227.87      179.66     48.20 o 
  -4  13   6       29.02       24.73     45.81 o 
  -3  13   6       75.04       56.30     43.38 o 
  -2  13   6      117.03      122.95     41.01 o 
  -1  13   6       87.14       72.31     37.27 o 
   0  13   6        0.33        0.00     13.58 o 
   1  13   6      156.06      135.34     35.49 o 
   2  13   6       69.83       67.80     31.99 o 
   3  13   6      410.26      426.30     43.96 o 
   4  13   6       25.77       32.65     54.85 o 
   5  13   6      416.07      318.37     65.25 o 
   6  13   6       12.97        3.95     68.83 o 
   7  13   6        0.01       19.43     72.91 o 
  -8  14   6        1.15        0.00    113.33 o 
  -7  14   6        4.57        0.00     87.60 o 
  -6  14   6       42.36       52.25     55.79 o 
  -5  14   6       10.23        0.00     45.30 o 
  -4  14   6      527.73      622.85     61.21 o 
  -3  14   6        1.97        0.00     45.27 o 
  -2  14   6       14.39        3.89     40.44 o 
  -1  14   6      956.38      986.59     59.41 o 
   0  14   6      137.15      106.26     41.68 o 
   1  14   6      551.42      574.43     51.57 o 
   2  14   6      903.78      912.33     58.88 o 
   3  14   6      181.39      226.34     62.77 o 
   4  14   6      113.68      125.61     58.88 o 
   5  14   6       22.07       33.87     59.82 o 
   6  14   6        5.52        0.00     77.63 o 
   7  14   6        3.98      124.31     73.77 o 
  -8  15   6        5.74       12.03    117.81 o 
  -7  15   6       90.23       69.48     88.68 o 
  -6  15   6        8.07        6.49     58.77 o 
  -5  15   6      136.61      133.46     56.85 o 
  -4  15   6        1.82       20.71     46.00 o 
  -3  15   6      397.15      411.85     55.34 o 
  -2  15   6        4.55       12.29     41.16 o 
  -1  15   6     1566.77     1600.53     98.20 o 
   0  15   6     1230.72     1211.49     84.62 o 
   1  15   6     1751.64     1640.34     98.66 o 
   2  15   6      724.34      598.85     42.77 o 
   3  15   6       60.11       73.84     58.64 o 
   4  15   6      102.43      121.60     61.60 o 
   5  15   6       48.73       35.67     61.70 o 
   6  15   6        8.37       15.46     80.16 o 
   7  15   6       10.35       69.06     77.51 o 
  -8  16   6        8.01       32.32    133.19 o 
  -7  16   6        4.83       41.61     91.21 o 
  -6  16   6        0.05       47.71     61.40 o 
  -5  16   6       65.68        1.11     61.76 o 
  -4  16   6        9.89       17.21     55.02 o 
  -3  16   6       39.05       60.12     53.10 o 
  -2  16   6      612.32      556.09     58.90 o 
  -1  16   6       22.11       43.03     31.33 o 
   0  16   6       52.28       72.11     49.25 o 
   1  16   6      271.97      297.49     42.90 o 
   2  16   6      246.31      177.66     63.02 o 
   3  16   6      227.83      117.69     67.38 o 
   4  16   6        0.03       18.96     58.29 o 
   5  16   6        0.87       17.36     61.79 o 
   6  16   6       22.17       25.27     91.06 o 
  -8  17   6       27.56       55.48    125.04 o 
  -7  17   6        9.28      139.66     86.44 o 
  -6  17   6       62.68      111.84     64.90 o 
  -5  17   6      235.92      224.48     62.46 o 
  -4  17   6       57.67       37.62     59.68 o 
  -3  17   6        1.47        0.00     54.26 o 
  -2  17   6       63.56       68.58     46.82 o 
  -1  17   6      451.92      428.04     41.73 o 
   0  17   6       40.83       64.84     50.04 o 
   1  17   6       12.29       33.13     71.50 o 
   2  17   6        4.55       33.25     63.74 o 
   3  17   6      117.76      170.81     69.40 o 
   4  17   6        0.39        0.00     59.61 o 
   5  17   6      320.90      350.92     72.64 o 
   6  17   6        7.23        0.00     71.41 o 
  -7  18   6        0.03       43.63     89.90 o 
  -6  18   6        0.03        0.00     66.04 o 
  -5  18   6       67.57       68.94     62.28 o 
  -4  18   6      140.09      143.35     57.93 o 
  -3  18   6      203.45      147.70     54.78 o 
  -2  18   6      254.78      307.22     54.55 o 
  -1  18   6      170.48      162.57     31.12 o 
   0  18   6       17.14        0.00     69.37 o 
   1  18   6       44.43        5.57     68.22 o 
   2  18   6        8.38       24.93     70.14 o 
   3  18   6       11.95       16.71     69.43 o 
   4  18   6        2.33        0.00     70.32 o 
   5  18   6        3.51       59.92     69.90 o 
   6  18   6        0.99       19.89     75.05 o 
  -7  19   6        1.36        0.00     95.75 o 
  -6  19   6        3.85       20.09     64.31 o 
  -5  19   6      110.47      137.65     63.54 o 
  -4  19   6       34.15       24.39     56.36 o 
  -3  19   6      707.02      635.08     70.10 o 
  -2  19   6      330.54      311.51     48.63 o 
  -1  19   6     1368.66     1607.07     97.77 o 
   0  19   6       46.67       81.49     74.40 o 
   1  19   6       85.44      156.85     77.95 o 
   2  19   6       15.96       15.89     66.83 o 
   3  19   6      207.06      159.02     67.53 o 
   4  19   6        0.44        0.00     69.14 o 
   5  19   6      150.53       74.98     73.91 o 
   6  19   6       20.20       46.52     80.89 o 
  -7  20   6        2.84       43.28     92.67 o 
  -6  20   6       78.00       11.10     83.70 o 
  -5  20   6       48.94       87.66     68.59 o 
  -4  20   6      149.95      196.22     58.57 o 
  -3  20   6     1190.31     1107.99     87.86 o 
  -2  20   6      806.01      723.26     61.69 o 
  -1  20   6      361.17      371.65     62.57 o 
   0  20   6      496.87      421.62     85.75 o 
   1  20   6        7.94       13.35     75.89 o 
   2  20   6      187.14      167.81     64.07 o 
   3  20   6       73.44       89.20     73.01 o 
   4  20   6       55.10      127.51     74.34 o 
   5  20   6        0.05        0.61     77.55 o 
   6  20   6        1.06       18.40     82.99 o 
  -7  21   6        1.52        0.00     95.58 o 
  -6  21   6       14.57       22.37     87.87 o 
  -5  21   6       36.06       31.94     70.03 o 
  -4  21   6       18.69       19.58     61.33 o 
  -3  21   6       76.00       49.21     53.81 o 
  -2  21   6      784.90      867.14     79.82 o 
  -1  21   6      136.86      110.41     58.16 o 
   0  21   6        2.79        0.00     77.11 o 
   1  21   6        9.17       70.63     77.01 o 
   2  21   6       24.42       27.22     68.11 o 
   3  21   6       20.64       57.28     73.58 o 
   4  21   6        2.41        0.00     76.92 o 
   5  21   6        2.86        1.20     73.81 o 
  -6  22   6        7.91        3.57     87.23 o 
  -5  22   6      169.35      162.25     66.61 o 
  -4  22   6       11.85       15.79     62.35 o 
  -3  22   6      511.86      578.60     72.26 o 
  -2  22   6      154.35      147.33     60.71 o 
  -1  22   6       45.02       36.99     59.80 o 
   0  22   6      105.27       92.58     65.13 o 
   1  22   6       46.24       42.83     83.93 o 
   2  22   6       29.59       35.58     69.28 o 
   3  22   6      187.75      159.40     74.86 o 
   4  22   6       13.42       10.10     66.61 o 
   5  22   6        1.39       89.97     80.05 o 
  -6  23   6       35.21       66.88     97.66 o 
  -5  23   6       81.33      103.13     66.25 o 
  -4  23   6      118.26       56.38     63.53 o 
  -3  23   6        3.04        0.00     59.51 o 
  -2  23   6       83.91       33.03     58.58 o 
  -1  23   6      101.20       62.82     57.31 o 
   0  23   6        2.09       57.11     73.73 o 
   1  23   6        9.17        0.00     77.32 o 
   2  23   6       11.05        1.30     67.53 o 
   3  23   6       44.22       31.36     76.45 o 
   4  23   6       33.07       79.06     78.33 o 
   5  23   6        2.44        0.00     76.58 o 
  -6  24   6      204.00      265.63     92.94 o 
  -5  24   6       32.88       18.82     88.08 o 
  -4  24   6      423.56      510.05     63.03 o 
  -3  24   6      101.48       42.73     62.13 o 
  -2  24   6        5.37        0.00     60.70 o 
  -1  24   6      133.03       94.18     59.73 o 
   0  24   6       90.16      150.63     73.08 o 
   1  24   6        1.94       39.64     83.42 o 
   2  24   6       50.42        0.00     72.47 o 
   3  24   6       13.36       40.17     67.56 o 
   4  24   6        5.21       56.46     71.16 o 
  -5  25   6        7.79        0.00     86.79 o 
  -4  25   6        0.01       18.10     56.91 o 
  -3  25   6      104.23       94.89     64.18 o 
  -2  25   6        0.01       36.14     58.85 o 
  -1  25   6        4.10        0.00     59.47 o 
   0  25   6       19.44        0.00     72.01 o 
   1  25   6      298.32      318.80     90.60 o 
   2  25   6      126.94      127.06     67.45 o 
   3  25   6        7.16       10.74     69.52 o 
   4  25   6        6.17        0.00     71.84 o 
  -5  26   6       20.39       16.83     93.55 o 
  -4  26   6      105.52      148.43     65.58 o 
  -3  26   6       15.42        0.00     60.87 o 
  -2  26   6        5.69        0.00     59.81 o 
  -1  26   6      166.45       99.12     68.90 o 
   0  26   6       42.89       40.56     74.21 o 
   1  26   6      133.09      119.79     80.25 o 
   2  26   6       63.91       99.19     83.11 o 
   3  26   6       10.56       18.67     72.47 o 
  -4  27   6       38.74       27.69     92.58 o 
  -3  27   6        8.12        0.00     58.58 o 
  -2  27   6       49.41       89.28     66.29 o 
  -1  27   6        3.21       58.19     64.96 o 
   0  27   6       21.62        1.40     68.06 o 
   1  27   6       30.01       38.62     87.65 o 
   2  27   6      101.10      160.75     89.90 o 
   3  27   6        0.54        0.00     72.90 o 
  -4  28   6       83.50       59.66    100.93 o 
  -3  28   6       24.61        8.24     67.22 o 
  -2  28   6        5.22        0.00     66.49 o 
  -1  28   6       54.68       65.53     77.44 o 
   0  28   6        6.58        0.00     69.85 o 
   1  28   6        2.28        0.00     68.62 o 
   2  28   6        7.56       56.11     89.60 o 
  -3  29   6        9.41        0.00     88.51 o 
  -2  29   6       79.56       57.44     67.29 o 
  -1  29   6       24.40        0.00     72.84 o 
   0  29   6        2.65        0.00     71.64 o 
   1  29   6       29.61       49.21     77.60 o 
   2  29   6       32.92       80.99     98.28 o 
  -2  30   6        0.11       12.82     70.81 o 
  -1  30   6       20.13       29.41     76.40 o 
   0  30   6       68.83       41.07     79.47 o 
  -9   0   7       64.78       29.96    159.17 o 
  -7   0   7     1364.72     1647.33    182.39 o 
  -5   0   7      331.63      320.37     82.10 o 
  -3   0   7      847.03      920.97     88.43 o 
  -1   0   7       38.00       46.43     43.37 o 
   1   0   7      147.08       65.40     83.69 o 
   3   0   7      259.06      276.21     40.76 o 
   5   0   7      503.53      708.81     65.66 o 
   7   0   7        3.82        0.00     97.04 o 
  -9   1   7       22.27      108.41    131.37 o 
  -8   1   7       83.68      156.00     85.65 o 
  -7   1   7        8.42        0.00     88.56 o 
  -6   1   7      227.64      202.24     77.22 o 
  -5   1   7      365.67      319.86     55.48 o 
  -4   1   7      151.13      156.80     41.54 o 
  -3   1   7       30.92       11.95     43.04 o 
  -2   1   7     1216.23     1260.01     61.28 o 
  -1   1   7       15.44        0.80     32.26 o 
   0   1   7        6.20        0.00     23.36 o 
   1   1   7     4316.39     4338.21    151.58 o 
   2   1   7       89.14       79.11     16.45 o 
   3   1   7        1.22        0.00     22.28 o 
   4   1   7      111.38       97.21     28.42 o 
   5   1   7       19.79        9.77     33.50 o 
   6   1   7       21.58       44.51     39.16 o 
   7   1   7       53.09       92.56     67.19 o 
  -9   2   7       64.08       60.20    130.05 o 
  -8   2   7        1.68      131.93    101.44 o 
  -7   2   7        2.71        7.96     76.48 o 
  -6   2   7      451.64      448.43     75.11 o 
  -5   2   7      420.12      351.10     55.27 o 
  -4   2   7      584.05      662.42     59.73 o 
  -3   2   7      122.68       96.34     43.75 o 
  -2   2   7     1616.06     1581.96     67.30 o 
  -1   2   7      143.39      158.40     30.88 o 
   0   2   7       64.95       73.41     24.52 o 
   1   2   7       34.68       29.76     59.70 o 
   2   2   7      223.95      302.94     32.48 o 
   3   2   7      202.49      204.39     24.44 o 
   4   2   7       14.39       14.62     27.13 o 
   5   2   7       13.51        0.00     35.57 o 
   6   2   7      103.93       95.53     40.03 o 
   7   2   7        3.48       35.29     71.12 o 
  -9   3   7       86.42       70.28    154.19 o 
  -8   3   7      167.44      234.11    104.72 o 
  -7   3   7        1.17        0.00     80.82 o 
  -6   3   7       67.38       44.17     50.35 o 
  -5   3   7      219.76      204.80     50.47 o 
  -4   3   7       68.21       80.82     45.95 o 
  -3   3   7       35.75       31.58     39.17 o 
  -2   3   7       63.15       56.96     35.49 o 
  -1   3   7      898.33      908.92     48.27 o 
   0   3   7      123.75      108.40     61.43 o 
   1   3   7      131.51      166.99     59.16 o 
   2   3   7       58.76       42.23     28.10 o 
   3   3   7      242.30      214.16     33.12 o 
   4   3   7        3.98        6.08     32.06 o 
   5   3   7        1.33        0.00     32.28 o 
   6   3   7       30.17        4.58     40.65 o 
   7   3   7       39.11       48.60     73.11 o 
  -9   4   7      138.13      200.14    183.35 o 
  -8   4   7      423.49      477.36    133.12 o 
  -7   4   7       42.39       30.86     96.52 o 
  -6   4   7       15.52        8.82     48.94 o 
  -5   4   7        4.72        0.00     49.98 o 
  -4   4   7       10.87        0.00     46.64 o 
  -3   4   7      110.68      188.14     46.22 o 
  -2   4   7     1779.48     1682.10     63.22 o 
  -1   4   7      361.47      385.61     38.96 o 
   0   4   7     1583.14     1573.95    101.03 o 
   1   4   7      147.67      135.73     58.62 o 
   2   4   7       31.37       55.54     35.89 o 
   3   4   7      210.74      230.36     32.85 o 
   4   4   7      309.38      324.46     36.48 o 
   5   4   7        8.76        0.00     32.59 o 
   6   4   7      218.42      153.25     43.10 o 
   7   4   7       25.86       70.62     75.50 o 
  -9   5   7      162.41       56.19    147.57 o 
  -8   5   7        4.77       18.02    103.91 o 
  -7   5   7       84.07       90.45     81.66 o 
  -6   5   7       33.72       36.81     54.35 o 
  -5   5   7      722.19      727.94     64.24 o 
  -4   5   7      687.63      687.27     60.65 o 
  -3   5   7      143.17      129.63     44.94 o 
  -2   5   7      286.66      312.78     39.69 o 
  -1   5   7      661.54      620.91     45.09 o 
   0   5   7        0.23       20.21     56.72 o 
   1   5   7      221.63      219.30     40.22 o 
   2   5   7        1.09        6.18     34.85 o 
   3   5   7        9.95        0.00     30.59 o 
   4   5   7       35.65        9.95     33.76 o 
   5   5   7      161.41      197.21     35.32 o 
   6   5   7       18.77        0.00     47.26 o 
   7   5   7      246.46      226.47    102.53 o 
  -9   6   7        0.08       46.23    185.00 o 
  -8   6   7        0.03        0.00    101.32 o 
  -7   6   7      116.38      250.69     80.99 o 
  -6   6   7        2.31        0.00     55.46 o 
  -5   6   7        6.46       28.81     53.24 o 
  -4   6   7       13.65       49.75     46.29 o 
  -3   6   7      340.32      335.23     45.94 o 
  -2   6   7       17.10        5.76     31.10 o 
  -1   6   7      235.22      184.14     48.60 o 
   0   6   7      306.87      343.83     48.11 o 
   1   6   7      164.89      185.85     35.83 o 
   2   6   7        3.07       24.11     29.55 o 
   3   6   7      821.93      809.53     48.98 o 
   4   6   7      389.84      326.64     39.32 o 
   5   6   7        1.76       10.37     35.53 o 
   6   6   7      222.74      240.50     52.41 o 
   7   6   7       12.57       28.26    100.01 o 
  -9   7   7       13.77        0.00    163.41 o 
  -8   7   7       18.30        0.00    104.88 o 
  -7   7   7       41.03      181.03     85.92 o 
  -6   7   7        0.49        3.20     56.14 o 
  -5   7   7      693.12      700.45     80.17 o 
  -4   7   7       86.40      124.54     48.03 o 
  -3   7   7      115.88      151.70     47.10 o 
  -2   7   7      226.55      153.23     34.51 o 
  -1   7   7      966.92      975.34     59.83 o 
   0   7   7      417.44      434.33     49.01 o 
   1   7   7        2.78        0.77     32.73 o 
   2   7   7       79.29      118.03     30.38 o 
   3   7   7      102.27      121.35     31.06 o 
   4   7   7       34.83       18.51     34.23 o 
   5   7   7        3.97       16.36     39.41 o 
   6   7   7       54.40       56.55     71.44 o 
   7   7   7        1.38        0.00    112.61 o 
  -8   8   7      107.55      145.57     93.97 o 
  -7   8   7       47.77       22.87     87.45 o 
  -6   8   7       98.20      111.52     53.59 o 
  -5   8   7       15.50        0.00     61.93 o 
  -4   8   7       44.09       30.52     56.80 o 
  -3   8   7      120.62       98.08     41.78 o 
  -2   8   7       23.42        5.43     32.80 o 
  -1   8   7       16.42       11.96     29.66 o 
   0   8   7        3.24        7.37     35.20 o 
   1   8   7       15.92       21.86     34.33 o 
   2   8   7      318.44      293.22     34.15 o 
   3   8   7       85.10       92.77     28.68 o 
   4   8   7        0.64        0.00     33.49 o 
   5   8   7      286.52      262.22     64.42 o 
   6   8   7       45.08       42.67     74.82 o 
   7   8   7        5.87       12.37     77.51 o 
  -8   9   7        0.75        0.00     85.81 o 
  -7   9   7        0.19        0.00     81.86 o 
  -6   9   7       21.56       32.36     46.89 o 
  -5   9   7        4.35        0.00     47.78 o 
  -4   9   7      304.07      321.90     56.13 o 
  -3   9   7       62.75       46.04     37.97 o 
  -2   9   7      329.54      251.66     39.32 o 
  -1   9   7      134.13      103.94     32.69 o 
   0   9   7       99.95       78.45     34.19 o 
   1   9   7      701.65      734.88     54.56 o 
   2   9   7       20.14       15.40     29.57 o 
   3   9   7     1046.66     1013.33     59.60 o 
   4   9   7      420.40      439.79     42.66 o 
   5   9   7      542.90      456.15     70.93 o 
   6   9   7       61.15      136.52     91.81 o 
   7   9   7       31.27       68.02     82.58 o 
  -8  10   7        8.66        0.00     99.76 o 
  -7  10   7       20.34        0.00     76.92 o 
  -6  10   7      142.22      168.84     48.00 o 
  -5  10   7      117.41      190.36     48.82 o 
  -4  10   7      552.84      511.15     66.44 o 
  -3  10   7      291.88      232.04     51.24 o 
  -2  10   7      259.28      257.56     35.16 o 
  -1  10   7       54.21       71.47     29.26 o 
   0  10   7      317.52      350.36     31.92 o 
   1  10   7       63.37      120.03     34.60 o 
   2  10   7        9.82        5.02     36.10 o 
   3  10   7      200.01      187.30     42.39 o 
   4  10   7     1092.66     1162.82     86.52 o 
   5  10   7        1.71        0.00     68.78 o 
   6  10   7      232.12      180.89     74.67 o 
   7  10   7       10.56        4.92     74.29 o 
  -8  11   7       36.64        0.00     91.03 o 
  -7  11   7       53.64        0.00     91.32 o 
  -6  11   7        0.19        0.00     47.94 o 
  -5  11   7      352.50      329.63     51.93 o 
  -4  11   7       68.15       67.22     49.79 o 
  -3  11   7        0.67        0.00     53.46 o 
  -2  11   7      228.61      195.45     32.51 o 
  -1  11   7      159.83      152.49     27.47 o 
   0  11   7      200.46      217.38     29.63 o 
   1  11   7       31.06       24.45     30.42 o 
   2  11   7      472.02      480.55     44.07 o 
   3  11   7        0.86       36.20     39.78 o 
   4  11   7      302.30      414.15     66.76 o 
   5  11   7        6.40        0.00     71.26 o 
   6  11   7        5.96       77.54     74.62 o 
   7  11   7       31.30       53.11     82.47 o 
  -8  12   7      118.27      126.53     95.13 o 
  -7  12   7       14.11       30.89     81.35 o 
  -6  12   7       19.46       48.56     55.44 o 
  -5  12   7      161.07      173.87     50.61 o 
  -4  12   7       94.65      102.00     49.55 o 
  -3  12   7      127.61       70.96     53.76 o 
  -2  12   7       51.61       11.41     49.87 o 
  -1  12   7        0.52       14.39     14.09 o 
   0  12   7       47.85       54.97     22.44 o 
   1  12   7      199.30      160.01     41.45 o 
   2  12   7       50.97       38.58     36.27 o 
   3  12   7      633.10      566.45     58.62 o 
   4  12   7      122.70      168.70     58.06 o 
   5  12   7        0.31       14.43     68.79 o 
   6  12   7       74.94       32.01     82.11 o 
  -8  13   7        4.41        0.00    109.01 o 
  -7  13   7       37.26       60.31     89.60 o 
  -6  13   7       68.39       92.44     61.05 o 
  -5  13   7      130.08      158.30     57.40 o 
  -4  13   7       64.04       29.74     48.52 o 
  -3  13   7      138.76       71.48     46.24 o 
  -2  13   7       14.82       14.76     40.64 o 
  -1  13   7        0.84       41.44     47.00 o 
   0  13   7        6.81       13.40     14.25 o 
   1  13   7       30.75        0.00     58.30 o 
   2  13   7     3157.16     3218.41    102.84 o 
   3  13   7      371.02      388.80     68.00 o 
   4  13   7      331.97      281.73     59.15 o 
   5  13   7      207.07      258.51     73.84 o 
   6  13   7        6.46        0.00     80.74 o 
  -8  14   7        2.59        0.00    100.30 o 
  -7  14   7        0.79       46.71     88.08 o 
  -6  14   7      191.52      194.02     62.69 o 
  -5  14   7      153.91      165.49     50.18 o 
  -4  14   7      388.12      336.56     51.07 o 
  -3  14   7      391.82      419.11     57.74 o 
  -2  14   7       98.23       94.03     43.44 o 
  -1  14   7       43.76       87.25     36.60 o 
   0  14   7      409.88      379.89     34.35 o 
   1  14   7      112.24      177.51     59.05 o 
   2  14   7      470.45      438.76     51.37 o 
   3  14   7      152.16      166.34     64.12 o 
   4  14   7       36.55       23.32     59.20 o 
   5  14   7       31.72        0.00     77.30 o 
   6  14   7        2.36       22.97     82.91 o 
  -8  15   7       27.73       15.28     98.46 o 
  -7  15   7        5.34        0.00     93.08 o 
  -6  15   7        7.58        0.00     63.67 o 
  -5  15   7       42.42        0.00     53.94 o 
  -4  15   7       12.11       19.05     49.12 o 
  -3  15   7      309.46      282.69     50.82 o 
  -2  15   7      253.32      254.91     47.15 o 
  -1  15   7       48.40       73.31     37.53 o 
   0  15   7        0.05        0.00     43.86 o 
   1  15   7      146.93       96.44     72.98 o 
   2  15   7      160.88      226.34     68.00 o 
   3  15   7        0.30       17.17     61.97 o 
   4  15   7      125.65      148.35     60.26 o 
   5  15   7        0.43       18.51     79.81 o 
   6  15   7        3.01       43.85     81.36 o 
  -7  16   7       66.95      130.05     91.43 o 
  -6  16   7        0.34       11.49     66.01 o 
  -5  16   7       14.57        3.23     61.15 o 
  -4  16   7        0.05        0.00     50.34 o 
  -3  16   7        0.59        0.00     47.40 o 
  -2  16   7      548.20      504.90     56.35 o 
  -1  16   7      194.21      171.33     34.79 o 
   0  16   7        1.75       24.11     48.56 o 
   1  16   7      131.28      168.28     78.99 o 
   2  16   7       56.47       27.60     68.49 o 
   3  16   7      236.93      136.91     69.90 o 
   4  16   7       88.49       99.47     59.99 o 
   5  16   7       40.43       17.21     78.60 o 
   6  16   7        6.04        0.00     96.63 o 
  -7  17   7       12.41      142.29     87.96 o 
  -6  17   7       61.10       74.52     68.52 o 
  -5  17   7        3.08        0.00     60.67 o 
  -4  17   7        4.46        0.00     55.97 o 
  -3  17   7       37.11       14.28     52.49 o 
  -2  17   7      331.42      235.47     51.09 o 
  -1  17   7      103.21       46.17     31.65 o 
   0  17   7      215.83      240.95     59.57 o 
   1  17   7       44.41       17.38     75.54 o 
   2  17   7       21.61       49.39     66.42 o 
   3  17   7        1.03       64.96     65.87 o 
   4  17   7        1.90        1.57     65.25 o 
   5  17   7       41.87        7.63     96.27 o 
   6  17   7       26.20        5.06     84.24 o 
  -7  18   7        0.07        0.00     91.51 o 
  -6  18   7        3.48       14.59     81.76 o 
  -5  18   7        0.05       69.05     65.02 o 
  -4  18   7       17.86       29.31     58.96 o 
  -3  18   7       51.93       39.73     57.30 o 
  -2  18   7       16.60        0.00     47.83 o 
  -1  18   7      250.13      253.56     64.30 o 
   0  18   7     1612.83     1553.17    101.08 o 
   1  18   7       37.70        0.00     86.86 o 
   2  18   7      187.27      217.72     68.09 o 
   3  18   7       17.83       31.17     73.05 o 
   4  18   7       43.14       11.66     69.11 o 
   5  18   7       13.19        0.00     76.41 o 
  -7  19   7       21.40       82.99    101.44 o 
  -6  19   7       22.13       49.21     81.47 o 
  -5  19   7       45.74       81.61     63.76 o 
  -4  19   7       22.64      112.29     59.01 o 
  -3  19   7      186.34      210.57     56.86 o 
  -2  19   7        6.91        0.00     66.11 o 
  -1  19   7       12.72        0.00     54.24 o 
   0  19   7      656.67      488.34     91.82 o 
   1  19   7       28.39       73.15     81.27 o 
   2  19   7       23.81       38.12     68.62 o 
   3  19   7        2.73       30.98     77.05 o 
   4  19   7        0.33        0.00     69.08 o 
   5  19   7        0.04       16.72     79.62 o 
  -6  20   7        3.69        0.00     86.42 o 
  -5  20   7       56.88        5.07     68.84 o 
  -4  20   7       54.14       32.24     60.32 o 
  -3  20   7       22.35       11.09     56.42 o 
  -2  20   7       55.20       11.19     58.74 o 
  -1  20   7       17.00        0.00     53.41 o 
   0  20   7        0.06        0.00     79.15 o 
   1  20   7        7.15       22.04     80.49 o 
   2  20   7       36.33       72.62     70.74 o 
   3  20   7      185.11      176.93     73.18 o 
   4  20   7       11.96       91.93     77.08 o 
   5  20   7        5.73       14.21     84.85 o 
  -6  21   7        4.49       23.98     89.69 o 
  -5  21   7      108.44      183.42     74.50 o 
  -4  21   7       98.22       91.33     64.85 o 
  -3  21   7        7.43        0.00     74.35 o 
  -2  21   7      100.41      100.00     62.30 o 
  -1  21   7        5.59       14.96     56.17 o 
   0  21   7       93.47      134.82     83.26 o 
   1  21   7       17.42       83.45     88.45 o 
   2  21   7       58.33       20.36     75.31 o 
   3  21   7       14.66        2.38     82.56 o 
   4  21   7       12.33        0.00     86.10 o 
   5  21   7        6.65        1.26     89.93 o 
  -6  22   7        5.54        0.00     96.81 o 
  -5  22   7        9.25        0.00     70.32 o 
  -4  22   7        2.61        0.00     78.65 o 
  -3  22   7        0.04        0.00     62.67 o 
  -2  22   7       45.97       34.13     63.88 o 
  -1  22   7      207.61      307.26     70.89 o 
   0  22   7        2.81       64.37     75.69 o 
   1  22   7        1.41       27.46     82.10 o 
   2  22   7        3.30        2.77     85.66 o 
   3  22   7       11.39       17.00     75.53 o 
   4  22   7        9.90       74.75     89.30 o 
  -6  23   7        1.77       18.03    127.32 o 
  -5  23   7       15.82       80.00     89.67 o 
  -4  23   7       73.00       80.33     87.76 o 
  -3  23   7       28.84       36.20     67.39 o 
  -2  23   7       47.42      105.70     66.44 o 
  -1  23   7      186.11      140.39     72.11 o 
   0  23   7       29.90       43.08     68.59 o 
   1  23   7      243.39      381.82     88.28 o 
   2  23   7        1.35        0.00     82.20 o 
   3  23   7        9.57       84.22     79.37 o 
   4  23   7        7.09       52.09     81.07 o 
  -5  24   7        0.41        0.00     91.59 o 
  -4  24   7       19.04        0.00     67.38 o 
  -3  24   7       26.22       37.97     66.49 o 
  -2  24   7      168.34      194.74     69.88 o 
  -1  24   7        0.00       10.76     72.74 o 
   0  24   7        0.29      133.07     78.12 o 
   1  24   7      171.23      284.51    100.85 o 
   2  24   7       12.14        0.00    102.87 o 
   3  24   7       34.22      118.56     80.51 o 
   4  24   7       10.96       42.97     83.07 o 
  -5  25   7        0.78        0.00    103.77 o 
  -4  25   7       12.95       10.26     74.37 o 
  -3  25   7        2.09        0.00     65.99 o 
  -2  25   7       37.29       32.74     77.31 o 
  -1  25   7       85.49       27.51     75.33 o 
   0  25   7       25.13       50.21     72.61 o 
   1  25   7        3.47       79.21     95.34 o 
   2  25   7        0.10        0.00     91.53 o 
   3  25   7       76.36      143.87     82.07 o 
  -4  26   7       19.71        0.00     71.86 o 
  -3  26   7       59.19       46.62     68.94 o 
  -2  26   7       43.59        0.07     81.30 o 
  -1  26   7       33.30       11.53     71.73 o 
   0  26   7       19.03      105.93     86.43 o 
   1  26   7       43.18       47.99    100.27 o 
   2  26   7        3.00        0.00    109.06 o 
   3  26   7       48.52       91.53     80.27 o 
  -3  27   7        0.18       29.22     71.68 o 
  -2  27   7       37.24       11.49     87.91 o 
  -1  27   7       89.86      107.89     83.56 o 
   0  27   7       15.29      106.07     75.65 o 
   1  27   7      100.30      179.90    114.67 o 
   2  27   7        4.91       18.52     86.41 o 
  -3  28   7       47.75       41.10     78.37 o 
  -2  28   7        0.91       38.47     72.96 o 
  -1  28   7      109.46      115.16     77.84 o 
   0  28   7        5.83       90.48     76.75 o 
   1  28   7      141.48      196.83     69.62 o 
  -1  29   7       50.20       70.12     73.44 o 
  -8   0   8        1.80      248.20    164.72 o 
  -6   0   8      580.27      686.84    136.63 o 
  -4   0   8      446.15      486.47     85.15 o 
  -2   0   8      739.44      685.64     84.96 o 
   0   0   8       73.97       67.99     44.93 o 
   2   0   8       11.86        1.72     37.12 o 
   4   0   8       17.76        0.00     46.70 o 
   6   0   8       40.99        5.91     69.62 o 
  -8   1   8      150.19       36.43     98.30 o 
  -7   1   8      256.96      271.05     82.15 o 
  -6   1   8      895.61      789.68    102.72 o 
  -5   1   8       88.93      140.74     59.56 o 
  -4   1   8      506.51      581.08     63.27 o 
  -3   1   8     1431.29     1558.74     92.36 o 
  -2   1   8       40.57       24.35     36.49 o 
  -1   1   8      335.62      400.03     40.08 o 
   0   1   8      121.30       81.17     27.55 o 
   1   1   8       97.14       60.37     59.66 o 
   2   1   8       35.06       36.29     27.56 o 
   3   1   8      186.67      195.69     30.16 o 
   4   1   8        5.41        7.90     34.68 o 
   5   1   8       26.43       23.46     41.23 o 
   6   1   8        4.24        3.05     45.11 o 
   7   1   8        0.51        6.59     82.30 o 
  -8   2   8        0.69        0.00    100.21 o 
  -7   2   8      317.67       87.00     88.78 o 
  -6   2   8      221.68      154.17     70.71 o 
  -5   2   8     1850.61     1798.56     95.79 o 
  -4   2   8     2268.49     2294.16     99.13 o 
  -3   2   8     1344.25     1400.29     80.64 o 
  -2   2   8      325.57      309.92     42.12 o 
  -1   2   8       40.73       68.79     32.75 o 
   0   2   8      420.16      389.50     33.14 o 
   1   2   8      992.10     1053.93     91.40 o 
   2   2   8       18.51       40.68     30.18 o 
   3   2   8      181.87      210.46     35.34 o 
   4   2   8       21.15       19.51     33.57 o 
   5   2   8       21.64       20.17     41.13 o 
   6   2   8       18.93        0.00     47.25 o 
   7   2   8        8.31       19.46     93.17 o 
  -8   3   8      355.28      384.17    138.00 o 
  -7   3   8      276.68      186.06     78.74 o 
  -6   3   8      417.60      385.69     57.87 o 
  -5   3   8      390.02      348.97     57.29 o 
  -4   3   8        4.32        0.00     49.06 o 
  -3   3   8     1241.15     1167.00     73.61 o 
  -2   3   8      191.34      175.81     38.83 o 
  -1   3   8       51.63       60.70     31.43 o 
   0   3   8      117.92       82.69     66.00 o 
   1   3   8      208.92      240.09     60.31 o 
   2   3   8       30.40       29.40     30.06 o 
   3   3   8      252.77      282.51     35.82 o 
   4   3   8        0.02       39.03     32.24 o 
   5   3   8       22.29        6.18     40.50 o 
   6   3   8       83.08      100.40     45.31 o 
   7   3   8       43.17      127.12    117.52 o 
  -8   4   8        0.11        0.00    103.94 o 
  -7   4   8       55.46       59.88     91.34 o 
  -6   4   8      409.46      291.59     61.66 o 
  -5   4   8       30.09        9.62     53.89 o 
  -4   4   8       70.22       63.08     49.60 o 
  -3   4   8        1.56       11.27     51.25 o 
  -2   4   8      527.21      580.49     49.54 o 
  -1   4   8      203.65      215.57     36.23 o 
   0   4   8       48.02       70.84     64.73 o 
   1   4   8       30.37       20.45     61.03 o 
   2   4   8       19.58       21.35     31.47 o 
   3   4   8      203.60      153.47     33.20 o 
   4   4   8       40.63        0.00     34.55 o 
   5   4   8        0.79        0.00     40.31 o 
   6   4   8        0.28        0.00     66.10 o 
   7   4   8       24.81        0.00    110.78 o 
  -8   5   8        2.03       21.08    108.76 o 
  -7   5   8      217.76      110.75    104.72 o 
  -6   5   8       32.01        0.00     55.93 o 
  -5   5   8     1507.06     1619.19     90.52 o 
  -4   5   8       46.59       81.07     51.94 o 
  -3   5   8     1814.68     1892.04     87.52 o 
  -2   5   8       93.66       61.31     40.88 o 
  -1   5   8        0.82       26.46     31.37 o 
   0   5   8      206.57      185.97     69.88 o 
   1   5   8       26.37        0.00     58.32 o 
   2   5   8        0.84        0.00     36.02 o 
   3   5   8        9.74       17.63     31.49 o 
   4   5   8        0.25        0.00     35.32 o 
   5   5   8       58.52       49.69     43.48 o 
   6   5   8       14.33       12.98     79.84 o 
   7   5   8       22.68        0.00    112.94 o 
  -8   6   8      138.52       15.28     97.75 o 
  -7   6   8       14.27       80.38    105.89 o 
  -6   6   8       17.64        0.22     61.06 o 
  -5   6   8      120.67       88.89     49.23 o 
  -4   6   8      665.62      730.96     66.92 o 
  -3   6   8      613.41      524.19     58.91 o 
  -2   6   8      193.11      197.91     42.77 o 
  -1   6   8        5.08        5.37     47.02 o 
   0   6   8     1272.59     1350.27     99.73 o 
   1   6   8      601.29      720.95     84.93 o 
   2   6   8       13.23       42.80     38.19 o 
   3   6   8      419.08      383.23     42.07 o 
   4   6   8      174.03      158.79     35.96 o 
   5   6   8       65.04      111.31     61.02 o 
   6   6   8       29.84       58.27     74.80 o 
  -8   7   8      249.44      313.53    101.03 o 
  -7   7   8       23.04       52.30     83.70 o 
  -6   7   8        1.73        0.87     62.16 o 
  -5   7   8      259.97      275.25     88.55 o 
  -4   7   8      409.69      415.99     59.20 o 
  -3   7   8      695.71      595.82     62.19 o 
  -2   7   8      358.77      296.57     41.41 o 
  -1   7   8      105.45       96.13     48.05 o 
   0   7   8      147.74      118.71     80.16 o 
   1   7   8       23.19       38.73     56.50 o 
   2   7   8       56.93       73.69     39.56 o 
   3   7   8        1.20        2.34     38.75 o 
   4   7   8      116.95       92.53     35.34 o 
   5   7   8       49.51        0.00     59.24 o 
   6   7   8      144.08      178.13     81.81 o 
  -8   8   8      151.61      217.20     96.46 o 
  -7   8   8      340.07      368.26     85.60 o 
  -6   8   8      382.12      443.77     71.17 o 
  -5   8   8       35.06       18.83     63.79 o 
  -4   8   8       11.46        0.00     49.63 o 
  -3   8   8      501.14      546.06     64.93 o 
  -2   8   8       58.07       62.99     41.22 o 
  -1   8   8        8.75       31.58     43.08 o 
   0   8   8      418.91      441.58     57.47 o 
   1   8   8      150.22       97.92     41.31 o 
   2   8   8       13.76       65.56     40.45 o 
   3   8   8      183.30      211.56     40.03 o 
   4   8   8        0.03        0.00     40.95 o 
   5   8   8       51.95      104.32     69.17 o 
   6   8   8      269.94      371.36     84.57 o 
  -8   9   8        8.73        0.00    100.18 o 
  -7   9   8      319.95      457.33    102.45 o 
  -6   9   8       65.20      102.55     53.43 o 
  -5   9   8       84.11       40.27     61.09 o 
  -4   9   8       54.58       38.14     64.29 o 
  -3   9   8      212.07      191.53     44.10 o 
  -2   9   8      552.76      583.43     50.68 o 
  -1   9   8      232.34      271.73     47.92 o 
   0   9   8        4.72        0.00     44.63 o 
   1   9   8        4.69        0.00     38.22 o 
   2   9   8      237.63      320.22     52.95 o 
   3   9   8        8.49       69.30     38.74 o 
   4   9   8        0.92       21.44     52.37 o 
   5   9   8      245.00      229.38     79.12 o 
   6   9   8      123.86       80.05     82.96 o 
  -8  10   8      114.02       96.33     98.76 o 
  -7  10   8      284.27      245.90    101.22 o 
  -6  10   8       87.36       53.24     52.60 o 
  -5  10   8       75.04       73.37     55.12 o 
  -4  10   8       91.35      101.48     51.10 o 
  -3  10   8        6.90        1.26     40.01 o 
  -2  10   8        9.49        0.00     34.49 o 
  -1  10   8      435.27      498.96     43.10 o 
   0  10   8      179.79      155.01     43.71 o 
   1  10   8        0.54        0.00     57.95 o 
   2  10   8        1.97       17.07     40.25 o 
   3  10   8      180.38      274.04     45.04 o 
   4  10   8      275.71      219.23     57.85 o 
   5  10   8        5.00        0.00     69.95 o 
   6  10   8       12.24       22.96     93.99 o 
  -8  11   8       25.54       75.97     99.86 o 
  -7  11   8       25.68       95.31     96.54 o 
  -6  11   8       46.61        0.00     55.80 o 
  -5  11   8       10.83        0.08     51.48 o 
  -4  11   8        0.22        0.00     50.92 o 
  -3  11   8      698.26      676.20     79.16 o 
  -2  11   8      300.51      232.36     36.77 o 
  -1  11   8     1213.53     1123.69     56.31 o 
   0  11   8      218.89      308.85     88.31 o 
   1  11   8      160.90      135.06     64.83 o 
   2  11   8      141.61      134.60     40.30 o 
   3  11   8        0.08        1.49     56.28 o 
   4  11   8      137.36       83.59     60.04 o 
   5  11   8       14.51        0.00     69.86 o 
   6  11   8      100.94      127.27     97.04 o 
  -8  12   8        1.40        1.96    102.64 o 
  -7  12   8       10.34        0.00     91.44 o 
  -6  12   8      200.63      265.54     54.67 o 
  -5  12   8        7.86       14.35     49.58 o 
  -4  12   8        2.39       49.38     51.56 o 
  -3  12   8       43.73       66.52     59.18 o 
  -2  12   8      104.36       91.70     28.54 o 
  -1  12   8      288.19      262.49     39.73 o 
   0  12   8       12.45       21.29     63.17 o 
   1  12   8      278.13      234.84     68.51 o 
   2  12   8       15.74       24.45     38.51 o 
   3  12   8      520.69      453.07     65.89 o 
   4  12   8      102.70      162.01     58.33 o 
   5  12   8      286.87      203.12     78.17 o 
   6  12   8       54.19       86.40     93.27 o 
  -7  13   8       55.68       51.07     98.25 o 
  -6  13   8      425.89      385.25     83.77 o 
  -5  13   8       16.51       12.98     51.56 o 
  -4  13   8       22.56       38.98     51.74 o 
  -3  13   8       52.17       15.79     55.00 o 
  -2  13   8      124.79      190.91     52.91 o 
  -1  13   8       31.62       90.04     55.88 o 
   0  13   8        6.61        0.00     24.14 o 
   1  13   8        4.84        0.00     62.08 o 
   2  13   8      230.77      258.15     42.59 o 
   3  13   8        0.93        1.00     65.31 o 
   4  13   8       58.55       83.33     66.34 o 
   5  13   8       93.37      142.40     79.93 o 
   6  13   8       37.99        0.00     98.56 o 
  -7  14   8        5.02       45.08     92.91 o 
  -6  14   8      139.97       93.18     67.45 o 
  -5  14   8      207.92      143.67     52.20 o 
  -4  14   8        5.51       22.88     51.62 o 
  -3  14   8      308.48      286.17     52.92 o 
  -2  14   8      413.65      455.66     56.00 o 
  -1  14   8      212.66      249.03     51.13 o 
   0  14   8       32.99       26.22     72.55 o 
   1  14   8       55.22       82.00     70.99 o 
   2  14   8        0.63        0.00     56.45 o 
   3  14   8       34.89       40.66     67.25 o 
   4  14   8       46.83       51.87     59.09 o 
   5  14   8        0.03       16.52     78.85 o 
   6  14   8       38.24        4.22     89.32 o 
  -7  15   8       17.36        0.00    105.70 o 
  -6  15   8       18.04        0.00     77.91 o 
  -5  15   8        4.59        0.00     53.08 o 
  -4  15   8       11.47       30.66     52.38 o 
  -3  15   8       12.09       32.80     50.58 o 
  -2  15   8       31.46       52.25     44.83 o 
  -1  15   8       34.25       29.46     44.43 o 
   0  15   8      112.12      147.81     65.01 o 
   1  15   8      403.22      502.89     79.06 o 
   2  15   8        2.86       25.22     66.77 o 
   3  15   8      164.96      118.52     68.92 o 
   4  15   8      169.30      185.19     70.71 o 
   5  15   8       71.18       52.38     80.92 o 
  -7  16   8       80.20       46.00    100.86 o 
  -6  16   8        0.14        0.00     90.00 o 
  -5  16   8        0.31        0.00     56.99 o 
  -4  16   8        2.31        0.00     54.52 o 
  -3  16   8        2.00        0.00     49.79 o 
  -2  16   8      314.87      244.89     47.04 o 
  -1  16   8      164.25      150.69     60.82 o 
   0  16   8      189.46      312.51     76.13 o 
   1  16   8      122.48       61.87     81.20 o 
   2  16   8       10.19       22.77     59.90 o 
   3  16   8       86.15       62.36     72.60 o 
   4  16   8       11.00       31.66     68.40 o 
   5  16   8        0.49       58.10     82.39 o 
  -7  17   8        1.50       68.35    100.52 o 
  -6  17   8       26.72       38.15     85.45 o 
  -5  17   8      196.40      181.75     69.69 o 
  -4  17   8      658.60      666.20     69.49 o 
  -3  17   8        2.86        0.00     50.64 o 
  -2  17   8        0.09        0.00     59.54 o 
  -1  17   8      129.98      172.09     61.91 o 
   0  17   8        0.39        0.00     83.05 o 
   1  17   8        0.16        0.00     77.28 o 
   2  17   8       34.28       55.06     79.53 o 
   3  17   8      156.27      220.28     73.42 o 
   4  17   8        5.04       80.97     68.61 o 
   5  17   8       72.90        0.00     90.70 o 
  -6  18   8        1.25        0.00     92.96 o 
  -5  18   8        8.40       39.54     65.37 o 
  -4  18   8       10.72        0.00     62.79 o 
  -3  18   8        9.84       56.09     57.68 o 
  -2  18   8        6.97      121.48     61.99 o 
  -1  18   8        9.53       95.86     66.04 o 
   0  18   8       12.60       20.79     81.74 o 
   1  18   8      429.81      449.99     89.07 o 
   2  18   8       26.99       52.71     76.43 o 
   3  18   8      261.12      374.30     73.84 o 
   4  18   8       15.82       14.73     70.15 o 
   5  18   8        4.88        0.00     81.69 o 
  -6  19   8        3.92        0.00     89.99 o 
  -5  19   8        8.68       22.42     72.15 o 
  -4  19   8      228.12      281.35     66.24 o 
  -3  19   8      154.31      228.80     76.98 o 
  -2  19   8       68.53       80.09     80.42 o 
  -1  19   8       16.79        0.00     64.21 o 
   0  19   8       50.69       29.21     87.95 o 
   1  19   8        8.12        0.00     87.05 o 
   2  19   8       30.18       97.27    123.33 o 
   3  19   8       27.61       46.69     77.43 o 
   4  19   8       72.43       54.60     71.85 o 
  -6  20   8       63.50      140.47    100.74 o 
  -5  20   8      239.71      324.64     74.12 o 
  -4  20   8        0.09       19.15     79.37 o 
  -3  20   8        4.29        2.30     70.85 o 
  -2  20   8       40.11       24.87     66.50 o 
  -1  20   8       83.50      142.63     68.76 o 
   0  20   8      453.21      444.18     93.16 o 
   1  20   8      109.17       54.25     84.78 o 
   2  20   8        4.20       72.19     84.49 o 
   3  20   8       20.24       35.32     77.83 o 
   4  20   8       36.18       55.85     75.45 o 
  -6  21   8       15.27        0.00    122.26 o 
  -5  21   8      112.63       66.51     84.27 o 
  -4  21   8       34.81       63.30     86.39 o 
  -3  21   8      130.83      107.82     78.48 o 
  -2  21   8       72.16       61.24     70.00 o 
  -1  21   8        1.76       18.42     76.06 o 
   0  21   8       15.38       53.38     70.96 o 
   1  21   8       12.51        0.00     84.80 o 
   2  21   8        9.42       10.23     94.71 o 
   3  21   8       89.48       82.50     84.17 o 
   4  21   8        6.06        0.00     70.95 o 
  -5  22   8      152.57      229.25     88.21 o 
  -4  22   8       31.96       55.70     87.76 o 
  -3  22   8       11.62        0.00     74.86 o 
  -2  22   8      157.99       11.36     72.21 o 
  -1  22   8      109.80      125.21     79.33 o 
   0  22   8       16.97       29.23     68.12 o 
   1  22   8      254.05      324.64     88.69 o 
   2  22   8      128.50      106.76    109.35 o 
   3  22   8       17.29        0.00     88.94 o 
  -5  23   8       90.17       87.11    101.78 o 
  -4  23   8        3.21        0.00     78.33 o 
  -3  23   8        0.00        0.00     78.00 o 
  -2  23   8      163.40      126.74     81.70 o 
  -1  23   8        3.93        0.00     78.61 o 
   0  23   8        1.12        0.00     73.58 o 
   1  23   8       93.09        0.00     97.99 o 
   2  23   8      208.32      311.32    102.23 o 
   3  23   8       19.92       16.95     78.42 o 
  -4  24   8       26.01        5.61     74.90 o 
  -3  24   8      132.22       93.16     78.48 o 
  -2  24   8       54.68       57.90     81.41 o 
  -1  24   8       11.61       57.65     73.65 o 
   0  24   8       54.73       47.44     76.61 o 
   1  24   8       12.38        0.00     93.67 o 
   2  24   8        2.60        0.00     94.96 o 
  -4  25   8        3.09        0.00     88.00 o 
  -3  25   8        0.37        0.00     78.71 o 
  -2  25   8        4.24       26.29     86.61 o 
  -1  25   8        3.69        0.00     79.29 o 
   0  25   8        0.88       12.45     78.56 o 
   1  25   8       45.98        0.00     97.28 o 
   2  25   8       15.62        0.00    106.72 o 
  -3  26   8        1.14       21.74     83.04 o 
  -2  26   8       11.76       42.72     78.84 o 
  -1  26   8       73.21        0.00     87.69 o 
   0  26   8      125.43      155.24     82.48 o 
   1  26   8        2.99        0.00    117.77 o 
  -2  27   8       44.57       27.23     86.27 o 
  -1  27   8        0.08        0.00     89.57 o 
   0  27   8       11.61      146.09     88.55 o 
  -7   0   9      248.13      219.26    111.76 o 
  -5   0   9      127.84      161.70     69.29 o 
  -3   0   9       69.97       45.95     84.98 o 
  -1   0   9     5713.57     5305.81    155.53 o 
   1   0   9       85.37       86.31    107.57 o 
   3   0   9      141.45      154.02     57.82 o 
   5   0   9        9.62        0.00     66.50 o 
  -8   1   9       91.70      233.06    239.58 o 
  -7   1   9       15.75        0.00     88.39 o 
  -6   1   9      598.74      656.13    101.96 o 
  -5   1   9        0.91       51.79     59.79 o 
  -4   1   9     1857.55     1818.30    112.62 o 
  -3   1   9       28.91        1.60     51.56 o 
  -2   1   9       57.62       32.09     54.54 o 
  -1   1   9     3198.24     3084.62     86.12 o 
   0   1   9     1103.90     1048.29     90.66 o 
   1   1   9      110.08      121.05     35.15 o 
   2   1   9       98.25       83.46     46.17 o 
   3   1   9      439.50      420.67     46.37 o 
   4   1   9        3.37       21.52     39.40 o 
   5   1   9        0.91        7.74     45.07 o 
   6   1   9       14.86       64.02     47.80 o 
  -8   2   9       22.93       39.56    122.33 o 
  -7   2   9        5.39      130.04    105.35 o 
  -6   2   9       16.96       31.80     84.18 o 
  -5   2   9       46.79        0.00     58.99 o 
  -4   2   9     3180.02     3286.99    123.03 o 
  -3   2   9      609.60      646.19     67.07 o 
  -2   2   9     1547.47     1470.43     85.06 o 
  -1   2   9      436.16      371.97     40.92 o 
   0   2   9        3.38        0.00     48.96 o 
   1   2   9      202.77       75.97     70.42 o 
   2   2   9      154.86      138.48     47.42 o 
   3   2   9       39.75       37.07     40.54 o 
   4   2   9       38.85       52.58     38.60 o 
   5   2   9       35.80       42.90     41.21 o 
   6   2   9        6.19        0.00     59.25 o 
  -8   3   9        3.60        0.00    137.92 o 
  -7   3   9       49.81        0.00     94.44 o 
  -6   3   9       68.89        0.00     59.79 o 
  -5   3   9      217.95      103.00     60.50 o 
  -4   3   9       52.66       33.08     60.82 o 
  -3   3   9      274.90      272.36     54.45 o 
  -2   3   9     1701.39     1608.21     76.72 o 
  -1   3   9       39.82       22.13     36.02 o 
   0   3   9      182.24      199.77     53.43 o 
   1   3   9       82.36       65.94     70.71 o 
   2   3   9      547.47      576.94     48.12 o 
   3   3   9      242.85      224.37     45.36 o 
   4   3   9      118.07      111.77     39.67 o 
   5   3   9      211.53      194.32     44.03 o 
   6   3   9        0.85        2.73     74.14 o 
  -8   4   9       28.27        0.00    117.39 o 
  -7   4   9        3.76        0.00     98.15 o 
  -6   4   9       24.39       15.56     55.17 o 
  -5   4   9        5.65        0.31     54.72 o 
  -4   4   9      436.42      468.61     70.86 o 
  -3   4   9     1760.16     1650.79     99.51 o 
  -2   4   9     5076.24     4797.38    120.57 o 
  -1   4   9      461.50      405.40     46.14 o 
   0   4   9      666.11      763.35     90.77 o 
   1   4   9     1215.81     1234.54    113.00 o 
   2   4   9      454.23      497.97     47.61 o 
   3   4   9        1.97        0.00     40.91 o 
   4   4   9        5.57        1.33     38.05 o 
   5   4   9       18.38       51.13     47.77 o 
   6   4   9        3.75       12.97     81.75 o 
  -8   5   9       10.67       44.73    106.72 o 
  -7   5   9        6.66       20.99     96.50 o 
  -6   5   9      812.85      907.91     87.22 o 
  -5   5   9        0.62       14.10     53.92 o 
  -4   5   9      332.02      375.29     62.61 o 
  -3   5   9        2.57        0.00     53.36 o 
  -2   5   9        9.88        0.00     42.65 o 
  -1   5   9      169.46      176.70     58.83 o 
   0   5   9      108.94       94.45     74.91 o 
   1   5   9       97.08       81.33     49.77 o 
   2   5   9      288.75      238.84     40.03 o 
   3   5   9        9.80        0.00     43.09 o 
   4   5   9       37.12       64.00     40.27 o 
   5   5   9       15.30        0.00     58.16 o 
   6   5   9        1.77        0.00     89.05 o 
  -8   6   9       37.01        0.00     95.02 o 
  -7   6   9       69.67      101.26    106.45 o 
  -6   6   9      102.81       84.81     67.22 o 
  -5   6   9      148.53      156.83     55.53 o 
  -4   6   9       80.89       91.50     52.80 o 
  -3   6   9       79.16       61.40     55.32 o 
  -2   6   9        6.30        0.00     52.70 o 
  -1   6   9      140.30      152.91     51.17 o 
   0   6   9     1033.07     1187.34    172.25 o 
   1   6   9     2884.79     2802.17    127.24 o 
   2   6   9       18.50        0.00     43.71 o 
   3   6   9      117.53      125.48     40.21 o 
   4   6   9        0.01        0.00     47.66 o 
   5   6   9        3.55       71.56     63.60 o 
   6   6   9        0.07       80.90     86.74 o 
  -8   7   9       57.70        0.00    112.90 o 
  -7   7   9      199.30      284.42    113.77 o 
  -6   7   9      423.43      407.71     72.87 o 
  -5   7   9      510.55      475.60     66.70 o 
  -4   7   9        1.93        0.00     53.30 o 
  -3   7   9      510.66      453.67     58.98 o 
  -2   7   9      533.63      490.53     64.40 o 
  -1   7   9      424.55      417.06     60.19 o 
   0   7   9     1124.40      995.82    177.79 o 
   1   7   9       10.17        3.61     59.28 o 
   2   7   9      192.53      270.04     53.95 o 
   3   7   9       78.85       56.83     41.60 o 
   4   7   9       29.28       89.43     58.92 o 
   5   7   9      162.71      273.83     75.40 o 
   6   7   9        5.25        0.00     87.50 o 
  -8   8   9       37.55       42.84     98.02 o 
  -7   8   9        2.53        0.00     94.19 o 
  -6   8   9      100.57      116.99     69.96 o 
  -5   8   9      223.52      219.28     65.91 o 
  -4   8   9      241.65      199.96     54.46 o 
  -3   8   9        2.51        0.00     47.95 o 
  -2   8   9     1153.75     1200.81    101.71 o 
  -1   8   9      684.77      729.99     64.95 o 
   0   8   9     2649.44     2590.34    169.84 o 
   1   8   9      419.19      298.38     66.49 o 
   2   8   9       22.14       55.27     47.84 o 
   3   8   9        0.77        6.52     39.80 o 
   4   8   9       44.59       13.39     65.64 o 
   5   8   9       48.45       76.46     73.56 o 
   6   8   9        2.22        0.00     96.21 o 
  -7   9   9        7.15        0.00     98.25 o 
  -6   9   9       82.22       24.60     62.57 o 
  -5   9   9      175.61      194.92     72.83 o 
  -4   9   9      290.14      266.68     58.94 o 
  -3   9   9       19.27       21.41     42.05 o 
  -2   9   9      121.58      100.01     40.45 o 
  -1   9   9        8.52       18.82     46.04 o 
   0   9   9       47.03       63.22     92.34 o 
   1   9   9      153.92       68.35     69.83 o 
   2   9   9      174.59      224.48     48.50 o 
   3   9   9      729.69      829.80     60.02 o 
   4   9   9       26.16       61.89     63.20 o 
   5   9   9       48.67      128.65     79.97 o 
  -7  10   9       66.53       40.39     95.69 o 
  -6  10   9        0.43        0.00     59.55 o 
  -5  10   9      200.43      134.81     59.23 o 
  -4  10   9     1103.33     1047.02     85.84 o 
  -3  10   9       57.24       90.06     41.95 o 
  -2  10   9       48.14       61.34     36.92 o 
  -1  10   9      802.32      848.77     80.80 o 
   0  10   9       48.51        9.30     89.69 o 
   1  10   9       26.65        3.67     74.20 o 
   2  10   9       49.58       32.56     45.77 o 
   3  10   9      821.55      932.10     79.61 o 
   4  10   9       20.23       24.50     62.26 o 
   5  10   9        9.67       68.03     84.62 o 
  -7  11   9       24.05       73.73    100.09 o 
  -6  11   9        0.00        0.00     70.00 o 
  -5  11   9        1.87        0.00     61.42 o 
  -4  11   9        1.39       15.63     59.10 o 
  -3  11   9      115.78      116.26     56.91 o 
  -2  11   9       34.75        2.95     71.64 o 
  -1  11   9       24.66       21.24     41.06 o 
   0  11   9     1231.22     1201.18    141.05 o 
   1  11   9      305.53      315.92     76.10 o 
   2  11   9      899.93      932.40     82.23 o 
   3  11   9      116.96      158.72     56.45 o 
   4  11   9        0.52       48.26     61.09 o 
   5  11   9        3.44        0.00     90.93 o 
  -7  12   9       57.61       96.64     96.79 o 
  -6  12   9      127.36      234.93     86.77 o 
  -5  12   9      160.31      179.90     60.51 o 
  -4  12   9        0.42        3.93     59.40 o 
  -3  12   9       14.05       49.76     60.07 o 
  -2  12   9      849.62      798.55     94.98 o 
  -1  12   9      389.56      357.51     76.72 o 
   0  12   9      107.44      187.64     65.56 o 
   1  12   9       18.82       27.60     63.13 o 
   2  12   9      874.99      912.75     95.65 o 
   3  12   9        0.82       17.01     65.95 o 
   4  12   9        0.46        0.00     64.69 o 
   5  12   9        0.96        2.45     82.11 o 
  -7  13   9       34.29       73.66     99.35 o 
  -6  13   9       63.38       77.78     89.04 o 
  -5  13   9       60.41       75.97     56.77 o 
  -4  13   9        3.15        0.67     53.57 o 
  -3  13   9       84.31        0.00     58.96 o 
  -2  13   9       33.31        0.00     69.00 o 
  -1  13   9      403.02      298.15     75.11 o 
   0  13   9        0.04        7.62     66.75 o 
   1  13   9      446.80      299.73     68.40 o 
   2  13   9      111.01      193.17     69.79 o 
   3  13   9      263.43      280.34     65.84 o 
   4  13   9      120.75      137.81     70.28 o 
   5  13   9       59.87      114.58    101.72 o 
  -7  14   9        0.03        0.00    101.21 o 
  -6  14   9       63.99       75.34     94.98 o 
  -5  14   9      208.73      235.59     61.12 o 
  -4  14   9       75.40       97.00     55.55 o 
  -3  14   9        1.09       24.20     51.49 o 
  -2  14   9      476.63      403.12     75.31 o 
  -1  14   9       21.70       40.86     69.74 o 
   0  14   9       51.28       61.13     71.34 o 
   1  14   9      308.41      263.95     72.61 o 
   2  14   9       12.62        0.00     72.45 o 
   3  14   9       15.28       72.47     68.58 o 
   4  14   9       23.30       21.61     65.36 o 
   5  14   9       30.03        0.00     86.77 o 
  -7  15   9       53.46      102.42    103.27 o 
  -6  15   9        1.97       53.97     90.08 o 
  -5  15   9        0.60        0.00     60.72 o 
  -4  15   9        0.59        4.38     55.07 o 
  -3  15   9      627.91      635.07     82.68 o 
  -2  15   9        5.50        0.00     74.47 o 
  -1  15   9        4.02        0.00     69.49 o 
   0  15   9        8.38        0.00     68.81 o 
   1  15   9       38.80       53.77     67.44 o 
   2  15   9      118.89      118.56     71.35 o 
   3  15   9       45.35       72.12     78.18 o 
   4  15   9       36.64       44.77     74.03 o 
   5  15   9       23.37        0.00     99.38 o 
  -6  16   9       68.95      175.60     98.48 o 
  -5  16   9       19.04       15.18     62.24 o 
  -4  16   9      129.21      140.70     58.18 o 
  -3  16   9      101.10       41.62     57.64 o 
  -2  16   9       94.62       71.70     70.86 o 
  -1  16   9       89.79       86.85     64.28 o 
   0  16   9       24.13       71.07     75.55 o 
   1  16   9      668.74      779.42    121.53 o 
   2  16   9        4.78       29.92     81.30 o 
   3  16   9       30.89       43.29     73.11 o 
   4  16   9       13.10       66.36     72.96 o 
  -6  17   9        2.21       33.56     95.28 o 
  -5  17   9        0.67        0.00     63.45 o 
  -4  17   9      119.61      160.63     60.70 o 
  -3  17   9        7.93        0.00     79.92 o 
  -2  17   9       54.49       38.13     79.69 o 
  -1  17   9       41.52       49.19     63.47 o 
   0  17   9      104.59       28.36     80.54 o 
   1  17   9       10.92        0.00     86.55 o 
   2  17   9       66.83      141.77     88.76 o 
   3  17   9      127.32      167.52     78.87 o 
   4  17   9      174.87      180.60     69.90 o 
  -6  18   9       68.35       13.13     94.69 o 
  -5  18   9        0.20        6.87     73.79 o 
  -4  18   9       54.59       60.10     82.00 o 
  -3  18   9       74.34       99.27     79.15 o 
  -2  18   9       48.02        7.06     73.82 o 
  -1  18   9        0.46       16.18     64.00 o 
   0  18   9      307.29      409.10     91.33 o 
   1  18   9        3.37        0.00     87.41 o 
   2  18   9        4.93       63.60     96.26 o 
   3  18   9        2.63        0.00     82.27 o 
   4  18   9       30.59       45.33     79.73 o 
  -5  19   9        5.09        5.61     91.22 o 
  -4  19   9        0.12       25.61     87.85 o 
  -3  19   9      110.64       86.74     87.09 o 
  -2  19   9       32.48       20.11     85.30 o 
  -1  19   9      258.23      290.08     76.87 o 
   0  19   9        6.46        7.66     86.11 o 
   1  19   9       54.58       44.52     80.65 o 
   2  19   9       18.39        0.00     99.39 o 
   3  19   9        3.08       40.43     77.31 o 
  -5  20   9       97.42       73.58    112.50 o 
  -4  20   9       14.09        0.00    101.88 o 
  -3  20   9       14.97       23.59     87.43 o 
  -2  20   9       69.20       38.25     76.38 o 
  -1  20   9       11.55        0.00     76.43 o 
   0  20   9        0.10        0.00     91.73 o 
   1  20   9       48.14        0.00     86.50 o 
   2  20   9        5.87       80.08    104.03 o 
   3  20   9       75.73       44.34    104.80 o 
  -5  21   9       12.25       84.29    109.33 o 
  -4  21   9        1.11       29.14    108.95 o 
  -3  21   9        8.00        0.00     91.44 o 
  -2  21   9        2.36       17.79     73.57 o 
  -1  21   9       83.49       89.60     70.24 o 
   0  21   9       73.89      104.78     79.28 o 
   1  21   9        5.45       64.50     96.76 o 
   2  21   9       99.61      149.30    108.05 o 
   3  21   9        0.06        3.91    107.25 o 
  -4  22   9        5.31        0.00    112.60 o 
  -3  22   9       10.04        0.00     83.89 o 
  -2  22   9       49.98      137.28     83.07 o 
  -1  22   9        2.86       40.60     85.01 o 
   0  22   9        1.29       48.94     86.25 o 
   1  22   9       23.61        0.00    110.59 o 
   2  22   9        4.92        0.00    101.07 o 
  -4  23   9       23.84      105.84     98.97 o 
  -3  23   9       20.67       11.88     82.35 o 
  -2  23   9        8.98       34.13     91.34 o 
  -1  23   9      251.50      188.38     93.35 o 
   0  23   9      115.16       79.48     81.12 o 
   1  23   9      135.25       87.04    107.53 o 
   2  23   9       12.33      115.52    114.98 o 
  -3  24   9       11.29       44.12     86.44 o 
  -2  24   9       51.32       90.13     76.47 o 
  -1  24   9        0.71       21.06     81.62 o 
   0  24   9        2.45      164.04     83.18 o 
   1  24   9        0.15       52.74     96.17 o 
  -2  25   9        2.97       20.80     90.62 o 
  -1  25   9        1.32        0.00     85.61 o 
   0  25   9       93.52      111.25     95.31 o 
  -6   0  10      274.39      294.74    121.97 o 
  -4   0  10       23.47       25.52     78.27 o 
  -2   0  10     1444.20     1217.66    115.07 o 
   0   0  10      219.47      139.35    106.72 o 
   2   0  10      397.36      261.94     72.12 o 
   4   0  10       42.28       93.88     61.85 o 
  -7   1  10        0.15        0.00     87.27 o 
  -6   1  10       49.07       65.33     77.39 o 
  -5   1  10       18.76       21.06     60.27 o 
  -4   1  10        6.27        7.71     55.34 o 
  -3   1  10      257.52      221.02     51.45 o 
  -2   1  10       69.59       28.99     55.99 o 
  -1   1  10      312.35      250.36     59.67 o 
   0   1  10       77.38        0.00     79.78 o 
   1   1  10       84.79        5.53     74.75 o 
   2   1  10       62.06       51.89     46.14 o 
   3   1  10      278.34      307.27     50.64 o 
   4   1  10       44.40       97.76     46.28 o 
   5   1  10       27.90       57.49     50.70 o 
  -7   2  10       29.18       74.61     93.99 o 
  -6   2  10       41.82        0.00     83.72 o 
  -5   2  10      238.04      235.39     66.49 o 
  -4   2  10      143.42       87.63     53.48 o 
  -3   2  10      104.46       90.91     54.63 o 
  -2   2  10      188.70      168.41     56.81 o 
  -1   2  10       19.79       57.94     49.82 o 
   0   2  10       41.23       17.03     80.55 o 
   1   2  10      506.67      422.65     90.46 o 
   2   2  10       17.33       38.45     47.83 o 
   3   2  10       29.73       29.51     52.60 o 
   4   2  10       31.71       79.43     45.19 o 
   5   2  10       23.72       71.70     51.64 o 
  -7   3  10       37.96        0.00    111.31 o 
  -6   3  10        9.08       74.17     67.04 o 
  -5   3  10      287.85      235.17     74.70 o 
  -4   3  10      117.52       38.24     62.18 o 
  -3   3  10        1.21        0.00     54.42 o 
  -2   3  10        0.70        0.00     52.58 o 
  -1   3  10      325.70      241.02     56.66 o 
   0   3  10       57.25        0.00     77.13 o 
   1   3  10     1194.19     1132.49    154.13 o 
   2   3  10        4.49        0.00     42.34 o 
   3   3  10        0.29        0.00     51.11 o 
   4   3  10       23.99       99.75     46.67 o 
   5   3  10        3.76        0.00     54.62 o 
  -7   4  10        3.49      114.13    107.00 o 
  -6   4  10       85.80      161.53     84.84 o 
  -5   4  10       21.23        8.70     66.66 o 
  -4   4  10        0.05       26.41     60.21 o 
  -3   4  10       11.72        0.00     58.24 o 
  -2   4  10       88.49       92.26     55.52 o 
  -1   4  10      128.70       88.43     49.25 o 
   0   4  10       55.37       76.55     71.45 o 
   1   4  10       76.52      109.52     73.55 o 
   2   4  10       77.29       99.41     48.72 o 
   3   4  10       93.56        0.00     52.81 o 
   4   4  10       44.39       27.04     51.91 o 
   5   4  10       78.36       35.10     66.85 o 
  -7   5  10        8.78      109.38    138.34 o 
  -6   5  10        8.88       30.00     66.05 o 
  -5   5  10      251.99      239.42     63.09 o 
  -4   5  10       47.96       52.66     60.78 o 
  -3   5  10       13.50       58.61     57.22 o 
  -2   5  10      114.61       50.64     56.14 o 
  -1   5  10        6.46       11.05     46.43 o 
   0   5  10     2135.88     2141.09    139.16 o 
   1   5  10      318.57      278.34     56.47 o 
   2   5  10       58.13       84.11     46.45 o 
   3   5  10        8.58        0.00     51.18 o 
   4   5  10       71.16      148.55     48.99 o 
   5   5  10        7.13       50.82     72.74 o 
  -7   6  10        7.74       72.78    116.68 o 
  -6   6  10        4.45        0.00     73.87 o 
  -5   6  10        2.80        0.00     64.47 o 
  -4   6  10       84.54       42.62     62.84 o 
  -3   6  10      422.70      346.56     63.05 o 
  -2   6  10      238.56      245.05     58.36 o 
  -1   6  10      107.19      124.41     50.58 o 
   0   6  10      301.81      408.43     92.03 o 
   1   6  10        4.74       54.43     58.92 o 
   2   6  10      104.14      107.62     50.08 o 
   3   6  10      134.26       68.67     55.38 o 
   4   6  10       95.89      113.92     60.92 o 
   5   6  10        1.50       19.62     71.60 o 
  -7   7  10       12.43        0.00    113.06 o 
  -6   7  10      202.10      182.85     92.89 o 
  -5   7  10        2.79        6.23     62.43 o 
  -4   7  10       29.45       51.65     61.64 o 
  -3   7  10       13.41        0.00     60.14 o 
  -2   7  10      623.19      584.98     76.90 o 
  -1   7  10      135.82      200.54     59.20 o 
   0   7  10      334.74      455.23    123.16 o 
   1   7  10       68.36       89.98     64.68 o 
   2   7  10      157.02      190.47     52.84 o 
   3   7  10      196.91      102.43     57.54 o 
   4   7  10        3.57        0.00     65.96 o 
   5   7  10        2.44       35.40     74.72 o 
  -7   8  10        8.53        0.00    110.30 o 
  -6   8  10        2.36       56.87    108.76 o 
  -5   8  10       43.70        0.00     70.17 o 
  -4   8  10        8.08       13.29     55.10 o 
  -3   8  10       36.20        7.73     58.64 o 
  -2   8  10      791.81      631.66     97.35 o 
  -1   8  10       83.42       86.56     50.97 o 
   0   8  10       15.52        0.00     79.37 o 
   1   8  10      218.30      252.18     66.70 o 
   2   8  10      123.44      141.55     53.07 o 
   3   8  10      344.82      283.43     72.44 o 
   4   8  10       53.64        0.00     63.00 o 
   5   8  10       72.85       66.21     82.00 o 
  -7   9  10       18.39       67.24    103.92 o 
  -6   9  10       68.63       83.74     86.52 o 
  -5   9  10        8.25        0.00     76.05 o 
  -4   9  10      189.57      194.79     68.69 o 
  -3   9  10       24.30        5.34     72.87 o 
  -2   9  10       91.32       34.53     49.67 o 
  -1   9  10       11.83       65.27     48.70 o 
   0   9  10        5.44       69.14     85.46 o 
   1   9  10      159.42      141.89     68.96 o 
   2   9  10      653.66      543.86     65.08 o 
   3   9  10      236.68      229.58     78.60 o 
   4   9  10       58.04       62.79     65.52 o 
   5   9  10        2.05        0.00     91.44 o 
  -7  10  10        7.14       68.54     94.27 o 
  -6  10  10       28.89       13.41     86.55 o 
  -5  10  10       17.24       23.40     64.48 o 
  -4  10  10      660.10      710.97    126.67 o 
  -3  10  10      336.87      293.63     75.61 o 
  -2  10  10       66.81       67.09     66.38 o 
  -1  10  10      205.75      183.04     60.92 o 
   0  10  10      257.93      245.40     92.04 o 
   1  10  10        0.12        0.00     67.95 o 
   2  10  10      787.54      652.41     77.51 o 
   3  10  10        9.93       83.47     72.53 o 
   4  10  10      145.10      211.51     70.54 o 
  -7  11  10       22.09       43.72    104.20 o 
  -6  11  10       32.10      111.10     74.83 o 
  -5  11  10       61.97       55.56     69.75 o 
  -4  11  10      110.93       91.08     70.82 o 
  -3  11  10        3.88        0.00     74.27 o 
  -2  11  10      309.82      201.19     74.35 o 
  -1  11  10      222.50      201.09     69.04 o 
   0  11  10       67.48      106.47     69.73 o 
   1  11  10      175.07      176.62     73.39 o 
   2  11  10      559.17      454.50     80.98 o 
   3  11  10       12.07       62.10     74.49 o 
   4  11  10        0.21       52.23     77.37 o 
  -6  12  10       22.43       13.73     95.37 o 
  -5  12  10       10.33        0.00     71.61 o 
  -4  12  10        1.21        0.00     73.64 o 
  -3  12  10      201.73      192.38     76.89 o 
  -2  12  10       48.60       14.21     67.54 o 
  -1  12  10        0.16       46.75     74.24 o 
   0  12  10       99.02       23.74     76.78 o 
   1  12  10        5.73       33.62     69.92 o 
   2  12  10        6.79        0.00     72.99 o 
   3  12  10        2.48       13.54     77.80 o 
   4  12  10        3.24       22.39     90.98 o 
  -6  13  10        6.38        0.00     94.62 o 
  -5  13  10      186.32      231.13     74.30 o 
  -4  13  10        2.26       70.54     73.66 o 
  -3  13  10       16.31        8.05     68.81 o 
  -2  13  10        1.03       60.34     72.42 o 
  -1  13  10       99.40       31.19     69.69 o 
   0  13  10      136.02      228.55     75.84 o 
   1  13  10        4.87       17.72     70.20 o 
   2  13  10       20.37       11.87     67.61 o 
   3  13  10       34.67       35.75     85.60 o 
   4  13  10      360.13      257.67     93.23 o 
  -6  14  10        2.55       14.54    100.39 o 
  -5  14  10       15.97        0.00     70.27 o 
  -4  14  10      500.57      512.32     74.26 o 
  -3  14  10        3.87        0.00     80.22 o 
  -2  14  10       79.01       78.97     73.30 o 
  -1  14  10        0.51       11.25     80.11 o 
   0  14  10        0.02       65.19     76.09 o 
   1  14  10        6.21       26.25     69.90 o 
   2  14  10      123.25       64.71     78.05 o 
   3  14  10      149.79      105.95     77.98 o 
   4  14  10      542.76      600.38    115.59 o 
  -6  15  10       80.78       79.93    113.80 o 
  -5  15  10        0.78       12.34     75.41 o 
  -4  15  10       12.41        4.30     64.49 o 
  -3  15  10       50.56       63.11     75.40 o 
  -2  15  10      112.79      162.78     91.45 o 
  -1  15  10       83.27      133.74     73.42 o 
   0  15  10      308.12      333.82     79.67 o 
   1  15  10      153.86      137.93     69.08 o 
   2  15  10       14.69       47.19     77.38 o 
   3  15  10        0.72      129.46     84.65 o 
  -5  16  10      151.71      216.06     75.87 o 
  -4  16  10        1.72       73.23     79.67 o 
  -3  16  10       16.67        0.00     79.03 o 
  -2  16  10       63.83      117.59     80.22 o 
  -1  16  10      188.30      228.23     66.59 o 
   0  16  10        6.17        0.00     82.21 o 
   1  16  10       11.13        0.00     78.64 o 
   2  16  10      214.55      316.15     85.04 o 
   3  16  10       40.22       57.72     93.48 o 
  -5  17  10       28.82       45.85     88.09 o 
  -4  17  10       10.73       19.42     79.32 o 
  -3  17  10       26.34       41.93     82.66 o 
  -2  17  10        4.40       41.83     73.52 o 
  -1  17  10       34.09       66.98     66.78 o 
   0  17  10      384.77      299.76     85.02 o 
   1  17  10       51.51       31.82     85.67 o 
   2  17  10       25.02       14.15     85.83 o 
   3  17  10        2.04       24.04    111.71 o 
  -5  18  10       34.18       77.68     91.93 o 
  -4  18  10        1.96        3.92     84.59 o 
  -3  18  10      110.21       95.81     81.49 o 
  -2  18  10      102.59      110.68     70.84 o 
  -1  18  10      118.71       28.96     72.88 o 
   0  18  10       28.89       43.99     78.63 o 
   1  18  10      104.47      215.06    102.30 o 
   2  18  10       21.00       76.36     93.43 o 
   3  18  10       10.75       38.84    114.04 o 
  -4  19  10       40.79      110.36     97.03 o 
  -3  19  10      101.64       45.08     83.80 o 
  -2  19  10        6.58        3.71     72.34 o 
  -1  19  10        4.96        0.00     69.21 o 
   0  19  10      113.18       72.22     75.72 o 
   1  19  10       29.58        0.00    102.95 o 
   2  19  10        1.83       28.42     98.64 o 
  -4  20  10        6.58       19.65    120.77 o 
  -3  20  10        3.67        0.00    105.70 o 
  -2  20  10      221.76      165.66     78.09 o 
  -1  20  10        8.23       93.61     88.09 o 
   0  20  10        4.02       23.53     82.29 o 
   1  20  10        2.01        0.00    108.52 o 
   2  20  10      311.43      230.94     99.05 o 
  -3  21  10       94.00      195.36    109.88 o 
  -2  21  10       95.89       19.66     86.10 o 
  -1  21  10       37.45        4.64     80.77 o 
   0  21  10        0.62        3.25     80.74 o 
   1  21  10       84.18      130.41    101.93 o 
  -3  22  10        1.82        0.00     88.29 o 
  -2  22  10        2.73       18.84     79.55 o 
  -1  22  10       49.73       90.77     84.63 o 
   0  22  10        0.59       52.68     84.66 o 
  -7   0  11       39.04       33.18    138.59 o 
  -5   0  11       93.80      116.19    114.81 o 
  -3   0  11      124.75      152.37     75.48 o 
  -1   0  11      329.42      309.06     82.63 o 
   1   0  11       31.53       42.15    108.95 o 
   3   0  11      146.49      123.55     75.68 o 
  -7   1  11       88.89       57.24    107.16 o 
  -6   1  11        0.05        0.00     92.67 o 
  -5   1  11        4.21       26.97     64.76 o 
  -4   1  11       62.61       76.47     53.80 o 
  -3   1  11      294.33      298.56     59.10 o 
  -2   1  11      212.26      192.25     56.94 o 
  -1   1  11        9.67        0.00     55.20 o 
   0   1  11      711.81      583.06     92.31 o 
   1   1  11       24.16       53.02     75.55 o 
   2   1  11        9.65        0.00     55.71 o 
   3   1  11       53.52      120.26     55.51 o 
   4   1  11       76.48      145.25     67.87 o 
  -7   2  11        0.47        0.00     98.86 o 
  -6   2  11        5.10        0.00     89.89 o 
  -5   2  11       29.74        0.00     67.02 o 
  -4   2  11       22.28       38.54     54.57 o 
  -3   2  11       23.49        0.00     58.24 o 
  -2   2  11        0.33        0.00     51.75 o 
  -1   2  11       15.68       73.69     52.01 o 
   0   2  11        1.03        0.00     82.13 o 
   1   2  11        3.19       39.63     75.50 o 
   2   2  11      433.43      449.76     53.27 o 
   3   2  11       58.06       45.83     54.76 o 
   4   2  11      238.22      318.47     62.86 o 
  -7   3  11        5.72        0.00     98.79 o 
  -6   3  11       39.43      113.37     93.23 o 
  -5   3  11       78.25      133.70     68.58 o 
  -4   3  11        2.51        4.80     61.01 o 
  -3   3  11        1.84        0.00     58.04 o 
  -2   3  11        2.30        0.00     54.68 o 
  -1   3  11       56.77       47.04     48.07 o 
   0   3  11       67.28       26.00     79.79 o 
   1   3  11      159.67      115.97     59.98 o 
   2   3  11      122.52      127.33     55.11 o 
   3   3  11        7.64        0.00     58.58 o 
   4   3  11        0.31       72.45     60.36 o 
  -6   4  11       11.38      225.49    106.27 o 
  -5   4  11        0.06       77.81     67.06 o 
  -4   4  11       11.93        0.00     64.05 o 
  -3   4  11        5.97       26.12     68.03 o 
  -2   4  11      234.77      200.87     58.09 o 
  -1   4  11       16.78       12.81     51.33 o 
   0   4  11      347.85      155.78     79.59 o 
   1   4  11        2.68       40.04     60.15 o 
   2   4  11      309.56      212.95     59.03 o 
   3   4  11       18.52        7.17     57.98 o 
   4   4  11        0.57       15.20     79.64 o 
  -6   5  11       65.40      132.11    106.04 o 
  -5   5  11        9.44        4.61     64.66 o 
  -4   5  11       64.41       22.77     67.41 o 
  -3   5  11       20.05       22.57     63.65 o 
  -2   5  11       56.44       66.08     58.96 o 
  -1   5  11        1.47       64.69     53.17 o 
   0   5  11       37.34        0.00     79.00 o 
   1   5  11      133.91       65.58     61.35 o 
   2   5  11      317.55      264.61     53.97 o 
   3   5  11       35.93        0.00     62.68 o 
   4   5  11        2.09       37.84    104.76 o 
  -6   6  11        3.95       64.60    134.29 o 
  -5   6  11        9.81        0.00     91.64 o 
  -4   6  11        2.15       47.26     78.84 o 
  -3   6  11      154.64       49.18     62.32 o 
  -2   6  11       30.12        7.20     57.35 o 
  -1   6  11       73.66      183.17     59.49 o 
   0   6  11       61.80       41.03     89.10 o 
   1   6  11        1.19       17.54     76.37 o 
   2   6  11        1.51       11.34     56.38 o 
   3   6  11        6.44        0.00     63.99 o 
   4   6  11        9.40      180.88    167.21 o 
  -6   7  11       23.82        0.00    122.35 o 
  -5   7  11       80.51       29.73     98.58 o 
  -4   7  11        0.07       46.59     84.22 o 
  -3   7  11      119.32       91.77     92.87 o 
  -2   7  11       19.65       68.08     89.17 o 
  -1   7  11       43.84       81.72     52.45 o 
   0   7  11      113.40      106.02     95.66 o 
   1   7  11        4.00        0.00     78.64 o 
   2   7  11      155.93      164.06     64.37 o 
   3   7  11       41.57       18.45     75.07 o 
   4   7  11       17.11        0.00     99.38 o 
  -6   8  11        6.49      105.32    141.87 o 
  -5   8  11        5.52       12.79    101.16 o 
  -4   8  11       19.05       22.52     81.37 o 
  -3   8  11       19.22      106.47     93.08 o 
  -2   8  11       51.03       53.82     76.53 o 
  -1   8  11      534.29      476.75     77.21 o 
   0   8  11       49.98       61.27     95.46 o 
   1   8  11        0.02        0.00     73.91 o 
   2   8  11       13.37       39.52     59.29 o 
   3   8  11      280.12      207.66     79.59 o 
   4   8  11      139.01        0.00    109.09 o 
  -6   9  11       99.17      175.92    106.00 o 
  -5   9  11       53.65        0.00     84.11 o 
  -4   9  11       14.37       39.20     78.91 o 
  -3   9  11       97.85      149.00     73.12 o 
  -2   9  11       56.71      156.23     74.41 o 
  -1   9  11       71.14      105.82     67.76 o 
   0   9  11       65.13       79.31     87.55 o 
   1   9  11      187.32      207.57     80.40 o 
   2   9  11       55.00       61.41     77.67 o 
   3   9  11        0.89       47.72     85.30 o 
  -6  10  11        5.51       20.61    109.97 o 
  -5  10  11       50.73       53.80     87.21 o 
  -4  10  11       26.42       64.37     77.06 o 
  -3  10  11       19.94        1.79     78.99 o 
  -2  10  11       22.62       20.90     82.46 o 
  -1  10  11       62.43       43.66     75.60 o 
   0  10  11      117.12      113.83     74.20 o 
   1  10  11       20.50       36.37     75.10 o 
   2  10  11        9.65       55.83     81.42 o 
   3  10  11      111.49      146.87     84.84 o 
  -6  11  11       11.39       14.28    103.89 o 
  -5  11  11       10.64       22.61     83.87 o 
  -4  11  11       30.24        4.09     78.44 o 
  -3  11  11       78.08       91.27     81.12 o 
  -2  11  11       63.53       85.27     89.87 o 
  -1  11  11        2.37       35.67     75.87 o 
   0  11  11      308.00      314.10     74.99 o 
   1  11  11      303.70      148.96     77.55 o 
   2  11  11       23.73       62.02     86.45 o 
   3  11  11       15.13       22.14     93.76 o 
  -5  12  11       22.33       30.31     83.06 o 
  -4  12  11       42.19      157.29     82.64 o 
  -3  12  11        0.02        0.00     85.84 o 
  -2  12  11      125.27      107.53     78.71 o 
  -1  12  11       16.23        7.27     78.86 o 
   0  12  11        9.48       30.33     80.41 o 
   1  12  11        4.91       63.67     77.66 o 
   2  12  11       10.93        1.94     81.25 o 
   3  12  11        2.31       51.84     96.96 o 
  -5  13  11        0.03        0.00     78.32 o 
  -4  13  11        2.71        0.00     82.85 o 
  -3  13  11      254.57      463.56     80.55 o 
  -2  13  11       57.35        0.00     81.22 o 
  -1  13  11       12.25       27.09     77.31 o 
   0  13  11       63.42       34.47     78.34 o 
   1  13  11      127.19      112.62     85.13 o 
   2  13  11      214.48       86.00     88.24 o 
   3  13  11       41.97      120.22     94.72 o 
  -5  14  11       20.04       53.36     97.40 o 
  -4  14  11        0.03        0.00     87.94 o 
  -3  14  11      134.68      152.94     85.49 o 
  -2  14  11       11.40        0.00     76.03 o 
  -1  14  11        3.06       11.35     85.86 o 
   0  14  11       59.64       91.48     89.83 o 
   1  14  11        3.98       34.08     88.74 o 
   2  14  11       84.77       80.88     84.61 o 
  -5  15  11       74.79       81.48     87.10 o 
  -4  15  11       11.01       15.48     84.90 o 
  -3  15  11        2.58        0.00     76.49 o 
  -2  15  11        0.46       31.07     83.83 o 
  -1  15  11        3.45        0.00     72.45 o 
   0  15  11      109.32      113.17     85.50 o 
   1  15  11       20.51       22.38     86.18 o 
   2  15  11        2.25        0.00     82.45 o 
  -4  16  11        6.37       46.36     93.45 o 
  -3  16  11        8.60       29.09     89.08 o 
  -2  16  11       45.53        7.01     90.54 o 
  -1  16  11       82.98      115.91     74.41 o 
   0  16  11      219.24      236.88     77.73 o 
   1  16  11        0.46       48.02     86.58 o 
   2  16  11        2.36        0.00     88.17 o 
  -4  17  11       23.10      105.15     91.40 o 
  -3  17  11        0.04        0.00     97.07 o 
  -2  17  11        4.03       15.20     83.60 o 
  -1  17  11        3.02       22.00     70.61 o 
   0  17  11        6.85       42.66     67.45 o 
   1  17  11        6.40       55.89     95.23 o 
  -3  18  11        3.90        0.00     97.21 o 
  -2  18  11      140.06        0.00     91.86 o 
  -1  18  11       31.38       34.21     77.17 o 
   0  18  11      124.16      168.19     79.66 o 
   1  18  11       15.64        0.00    118.79 o 
  -2  19  11       27.03        0.00     73.60 o 
  -1  19  11        4.70        0.00     75.53 o 
   0  19  11        1.53        0.00     89.57 o 
  -6   0  12      115.41       66.78    221.48 o 
  -4   0  12        0.73        0.00     92.48 o 
  -2   0  12       84.00        0.00     88.51 o 
   0   0  12       10.50        0.00    129.58 o 
   2   0  12       67.74      115.97     89.85 o 
  -6   1  12       46.87        7.65     99.46 o 
  -5   1  12        1.97        0.00     76.02 o 
  -4   1  12       77.53       46.21     66.03 o 
  -3   1  12       69.88       72.43     65.74 o 
  -2   1  12       69.00       50.52     62.38 o 
  -1   1  12       43.61       35.52     57.55 o 
   0   1  12       99.31      116.28     89.13 o 
   1   1  12      146.42      245.47     69.03 o 
   2   1  12        4.70       29.87     61.79 o 
   3   1  12       85.76       35.26     63.06 o 
  -5   2  12        7.05        8.08     78.32 o 
  -4   2  12        7.25        0.00     75.12 o 
  -3   2  12       14.07        0.00     64.22 o 
  -2   2  12       10.81        0.00     60.50 o 
  -1   2  12        0.80        0.00     55.56 o 
   0   2  12        5.41       36.86     87.43 o 
   1   2  12       50.89      112.68     65.42 o 
   2   2  12        8.82        0.00     57.50 o 
   3   2  12       77.26       50.97     64.69 o 
  -5   3  12       30.45       57.89     91.14 o 
  -4   3  12       40.74        1.03     73.64 o 
  -3   3  12       46.50       20.14     61.16 o 
  -2   3  12      201.36      282.54     61.13 o 
  -1   3  12       41.68       12.66     59.33 o 
   0   3  12       59.99      101.64     90.69 o 
   1   3  12       11.47       86.90     77.04 o 
   2   3  12        6.80        0.00     57.43 o 
   3   3  12        9.64       13.96     62.98 o 
  -5   4  12      120.42       80.47     85.07 o 
  -4   4  12       37.87       52.45     87.57 o 
  -3   4  12       40.37       21.19     68.52 o 
  -2   4  12        5.14        0.00     57.44 o 
  -1   4  12      250.92      387.80     64.63 o 
   0   4  12      186.94       69.71     91.86 o 
   1   4  12       13.05        3.52     71.66 o 
   2   4  12       32.21       32.83     64.00 o 
   3   4  12      103.22      101.70     72.64 o 
  -5   5  12      142.04      170.26     80.20 o 
  -4   5  12       42.09        5.74     93.01 o 
  -3   5  12        0.01        0.00     80.48 o 
  -2   5  12       49.56       30.26     72.81 o 
  -1   5  12        0.96       45.76     78.02 o 
   0   5  12       10.99       71.36    104.45 o 
   1   5  12       23.83       44.94     64.65 o 
   2   5  12       34.17        0.00     68.35 o 
   3   5  12       29.12       13.79     82.31 o 
  -5   6  12       23.01       33.37     95.79 o 
  -4   6  12       17.72        0.00     97.94 o 
  -3   6  12        9.97      166.65     82.17 o 
  -2   6  12       45.57       59.85     87.51 o 
  -1   6  12       11.78        0.00     90.49 o 
   0   6  12       44.47       51.21     95.90 o 
   1   6  12       46.49       15.77     81.37 o 
   2   6  12       14.35        4.05     70.35 o 
  -5   7  12       23.38       48.70     96.40 o 
  -4   7  12      147.23      304.96    106.96 o 
  -3   7  12      141.84      200.75    101.12 o 
  -2   7  12       22.05       29.98    102.22 o 
  -1   7  12        0.03       20.31     79.52 o 
   0   7  12       36.83        0.00    139.93 o 
   1   7  12       50.07       39.12     87.12 o 
   2   7  12       26.02       12.06     90.13 o 
  -5   8  12       20.16       10.73    101.09 o 
  -4   8  12       14.64       97.61     91.21 o 
  -3   8  12       36.85      138.49    108.79 o 
  -2   8  12       26.70       32.32     75.96 o 
  -1   8  12      112.66       81.11     77.23 o 
   0   8  12       24.22       78.37    102.48 o 
   1   8  12       53.76        2.17     79.07 o 
   2   8  12       43.01       50.65     84.46 o 
  -5   9  12       87.35       89.34     92.80 o 
  -4   9  12       19.01        0.00     87.19 o 
  -3   9  12        0.43       48.35     83.99 o 
  -2   9  12       70.71       63.69     85.43 o 
  -1   9  12       94.37      100.01     85.82 o 
   0   9  12      108.68      284.12     82.82 o 
   1   9  12        0.91       63.71     92.31 o 
   2   9  12        0.42        0.00     93.96 o 
  -4  10  12       65.13       45.65     91.06 o 
  -3  10  12       16.38        2.68     83.20 o 
  -2  10  12        1.10       73.77     80.44 o 
  -1  10  12        9.54       62.05     80.84 o 
   0  10  12       38.05       31.71     81.54 o 
   1  10  12       11.95        1.79     87.42 o 
   2  10  12      121.22       32.90     92.49 o 
  -4  11  12       26.16       50.59     88.37 o 
  -3  11  12      278.33      269.05     82.55 o 
  -2  11  12       25.35      124.25     85.86 o 
  -1  11  12        0.25        6.52     82.63 o 
   0  11  12       26.52        0.00     90.74 o 
   1  11  12       10.27       87.90     83.79 o 
   2  11  12        6.20       29.68     87.80 o 
  -4  12  12       16.73       52.24     90.87 o 
  -3  12  12       48.81       68.33     88.87 o 
  -2  12  12        0.43        0.00     85.58 o 
  -1  12  12        3.09       42.39     83.16 o 
   0  12  12       17.26       96.55     85.45 o 
   1  12  12       18.67       52.49     87.22 o 
  -4  13  12       34.97      170.75    101.81 o 
  -3  13  12       85.53      182.18     91.86 o 
  -2  13  12      106.44      104.26     87.37 o 
  -1  13  12        5.14       10.27     93.78 o 
   0  13  12      135.82      180.04    100.78 o 
   1  13  12        7.35        0.00     87.95 o 
  -3  14  12       40.82       22.83     96.04 o 
  -2  14  12       86.20      113.99     80.45 o 
  -1  14  12       13.17        0.00     79.05 o 
   0  14  12        1.00        0.00     80.47 o 
  -2  15  12       15.19        0.00    104.25 o 
  -1  15  12        4.21        0.00     84.23 o 
   0  15  12        0.52       16.80     82.21 o 
  -3   0  13        5.91       73.61     94.43 o 
  -1   0  13        3.08        0.00     87.25 o 
   1   0  13       19.80       61.94    105.95 o 
  -4   1  13       92.76       22.18     76.86 o 
  -3   1  13      100.92       50.09     68.21 o 
  -2   1  13      149.85      143.07     78.32 o 
  -1   1  13      101.39      132.80     66.14 o 
   0   1  13        0.48       35.89     75.45 o 
   1   1  13        7.07       32.08     65.10 o 
  -4   2  13        3.59       43.67     88.90 o 
  -3   2  13       68.36       87.34     81.48 o 
  -2   2  13        5.33        0.00     75.57 o 
  -1   2  13        4.69       40.47     59.07 o 
   0   2  13        1.67        5.61     69.79 o 
   1   2  13       45.22       65.24     75.46 o 
  -4   3  13       21.07       71.04    101.12 o 
  -3   3  13        6.07       13.33     89.85 o 
  -2   3  13      150.58       79.26     71.20 o 
  -1   3  13        1.23        0.00     76.37 o 
   0   3  13       17.21        0.00     89.29 o 
   1   3  13       46.33      147.65     76.27 o 
  -4   4  13       73.35      119.60    105.56 o 
  -3   4  13        4.53        0.00     87.64 o 
  -2   4  13        5.19        0.00     96.52 o 
  -1   4  13       37.97       69.23     80.30 o 
   0   4  13       95.77        0.00     87.84 o 
   1   4  13        0.44        0.00     81.28 o 
  -3   5  13       96.90        9.56     94.21 o 
  -2   5  13       13.61       20.65     92.85 o 
  -1   5  13        1.22        0.00     95.87 o 
   0   5  13       97.21        0.00    116.23 o 
   1   5  13        0.64        0.00     98.43 o 
  -3   6  13       66.09        0.00    102.60 o 
  -2   6  13       33.25       32.63     87.61 o 
  -1   6  13       83.15       57.54     86.73 o 
   0   6  13      119.54      194.61    112.91 o 
  -3   7  13        3.10        0.00     96.45 o 
  -2   7  13        1.68        0.10     92.88 o 
  -1   7  13       32.81       22.23     84.64 o 
   0   7  13       41.68       83.00     89.90 o 
  -3   8  13       70.24       90.75     92.75 o 
  -2   8  13       14.50        0.00     85.27 o 
  -1   8  13        5.02       35.20     81.69 o 
   0   8  13      206.96      262.73     74.27 o 
  -2   9  13       32.34      109.42     97.15 o 
  -1   9  13      250.48      331.64     95.81 o 
                                                 
